# Supplementary material for: Crystal structure of 1-[(Z)-2-phenyl­hydrazin-1-yl­idene]naphthalen-2(1H)-one
Source: Acta Crystallogr E Crystallogr Commun. 2015 Apr 9;71(Pt 5):o303. doi: 10.1107/S2056989015006775 (PMC4420051; doi:10.1107/S2056989015006775)
Supplement: Supplementary file 1 [file e-71-0o303-sup1.cif]

##############################################################################
#                                                                            #
# This CIF contains the data in a paper accepted for publication in          #
# Acta Crystallographica Section E. It conforms to the requirements of       #
# Notes for Authors for Acta Crystallographica Section E, and has been       #
# peer reviewed under the auspices of the IUCr Commission on Journals.       #
#                                                                            #
# Full details of the Crystallographic Information File format               #
# are given in the paper "The Crystallographic Information File (CIF):       #
# a New Standard Archive File for Crystallography" by S. R. Hall, F. H.      #
# Allen and I. D. Brown [Acta Cryst. (1991), A47, 655-685].                  #
#                                                                            #
# The current version of the core CIF dictionary is obtainable from          #
# ftp://ftp.iucr.org/pub/cif_core.dic.                                       #
#                                                                            #
# Software is freely available for graphical display of the structure(s)     #
# in this CIF. For information consult the CIF software page                 #
# http://www.iucr.org/resources/cif/software.                                #
#                                                                            #
# This file may be used for bona fide research purposes within the           #
# scientific community so long as proper attribution is given to the journal # 
# article from which it was obtained.                                        #
#                                                                            #
##############################################################################
data_global
_audit_creation_method     'WinGX routine CIF_UPDATE'
_audit_conform_dict_name     cif_core.dic
_audit_conform_dict_version     2.3
_journal_date_recd_electronic     2015-03-30
_journal_date_accepted     2015-04-04
_journal_name_full     'Acta Crystallographica, Section E'
_journal_year     2015
_journal_volume     71
_journal_issue      5
_journal_page_first     o303
_journal_page_last     o303
_journal_paper_category     HO
_journal_paper_doi     10.1107/S2056989015006775
_journal_coeditor_code     XU5845
_publ_contact_author_name     'Ali, Benosmane*'
_publ_contact_author_address
;\
Unit\'e de recherche de Chimie de l'Environnement \
et Mol\'eculaire Structurale
Facult\'e du sciences exactes,
Universit\'e de Constantine 1,
25000 Constantine,
Algeria
;
_publ_contact_author_email     'king.ali@hotmail.fr'
_publ_contact_author_fax     '00 (213) 31 81 84 97'
_publ_contact_author_phone     '00 (213) 772 00 00 60'
_publ_section_title
;
Crystal structure of
1-[(<i>Z</i>)-2-phenylhydrazin-1-ylidene]naphthalen-2(1<i>H</i>)-one
;
loop_
    _publ_author_name
    _publ_author_address
    'Benosmane, Ali'
;\
Unit\'e de recherche de Chimie de l'Environnement \
et Mol\'eculaire Structurale
Facult\'e du Sciences Exactes,
Universit\'e de Constantine 1,
25000 Constantine,
Algeria
;
    'Benaouida, Mohamed Amine'
;\
Unit\'e de recherche de Chimie de l'Environnement \
et Mol\'eculaire Structurale
Facult\'e du Sciences Exactes,
Universit\'e de Constantine 1,
25000 Constantine,
Algeria
;
    'Mili, Assia'
;\
Unit\'e de recherche de Chimie de l'Environnement \
et Mol\'eculaire Structurale
Facult\'e du Sciences Exactes,
Universit\'e de Constantine 1,
25000 Constantine,
Algeria
;
    'Bouchoul, Abdelkader'
;\
Unit\'e de recherche de Chimie de l'Environnement \
et Mol\'eculaire Structurale
Facult\'e du Sciences Exactes,
Universit\'e de Constantine 1,
25000 Constantine,
Algeria
;
    'Merazig, Hocine'
;\
Unit\'e de recherche de Chimie de l'Environnement \
et Mol\'eculaire Structurale
Facult\'e du Sciences Exactes,
Universit\'e de Constantine 1,
25000 Constantine,
Algeria
;
data_I
_database_code_depnum_ccdc_archive 'CCDC 1057924'
_audit_creation_method     'WinGX routine CIF_UPDATE'
_chemical_name_common
;
1-[(<i>Z</i>)-2-Phenylhydrazin-1-ylidene]naphthalen-2(1<i>H</i>)-one
;
_chemical_formula_moiety     'C16 H12 N2 O'
_chemical_formula_sum     'C16 H12 N2 O'
_chemical_formula_iupac     'C16 H12 N2 O'
_chemical_formula_weight     248.28
_symmetry_cell_setting     monoclinic
_symmetry_space_group_name_H-M     'C 2/c'
_symmetry_space_group_name_Hall     '-C 2yc'
loop_
    _symmetry_equiv_pos_site_id
    _symmetry_equiv_pos_as_xyz
    1 x,y,z
    2 -x,y,1/2-z
    3 -x,-y,-z
    4 x,-y,1/2+z
    5 1/2+x,1/2+y,z
    6 1/2-x,1/2+y,1/2-z
    7 1/2-x,1/2-y,-z
    8 1/2+x,1/2-y,1/2+z
_cell_length_a     28.109(5)
_cell_length_b     6.039(5)
_cell_length_c     15.181(5)
_cell_angle_alpha     90.000(5)
_cell_angle_beta     103.243(5)
_cell_angle_gamma     90.000(5)
_cell_volume     2508(2)
_cell_formula_units_Z     8
_cell_measurement_temperature     293(2)
_exptl_crystal_description     needle
_exptl_crystal_colour     red
_exptl_crystal_size_max     0.09
_exptl_crystal_size_mid     0.04
_exptl_crystal_size_min     0.01
_exptl_crystal_density_diffrn     1.315
_exptl_crystal_density_method     'not measured'
_exptl_crystal_F_000     1040
_exptl_absorpt_coefficient_mu     0.084
_exptl_absorpt_correction_type     none
_diffrn_ambient_temperature     293(2)
_diffrn_radiation_type     'MoK\a'
_diffrn_radiation_wavelength     0.71073
_diffrn_radiation_monochromator     'horizonally mounted graphite crystal'
_diffrn_measurement_device_type     'Bruker APEXII'
_diffrn_measurement_method     'CCD rotation images, thick slices'
_diffrn_reflns_number     4481
_diffrn_reflns_av_R_equivalents     0.0344
_diffrn_reflns_theta_min     2.757
_diffrn_reflns_theta_max     26.032
_diffrn_reflns_theta_full     25.242
_diffrn_measured_fraction_theta_max     0.984
_diffrn_measured_fraction_theta_full     0.985
_diffrn_reflns_limit_h_min     -33
_diffrn_reflns_limit_h_max     34
_diffrn_reflns_limit_k_min     -7
_diffrn_reflns_limit_k_max     7
_diffrn_reflns_limit_l_min     -18
_diffrn_reflns_limit_l_max     18
_refine_special_details
;
Refinement of <i>F</i>^2^ against ALL reflections. The weighted <i>R</i>-factor
<i>wR</i> and goodness of fit <i>S</i> are based on <i>F</i>^2^, conventional
<i>R</i>-factors <i>R</i> are based on <i>F</i>, with <i>F</i> set to zero for
negative <i>F</i>^2^. The threshold expression of <i>F</i>^2^ >
\s(<i>F</i>^2^) is used only for calculating <i>R</i>-factors(gt) <i>etc</i>.
and is not relevant to the choice of reflections for refinement.
<i>R</i>-factors based on <i>F</i>^2^ are statistically about twice as large
as those based on <i>F</i>, and <i>R</i>- factors based on ALL data will be
even larger.
;
_reflns_number_total     2450
_reflns_number_gt     1469
_reflns_threshold_expression     I>2sigma(I)
_refine_ls_structure_factor_coef     Fsqd
_refine_ls_matrix_type     full
_refine_ls_R_factor_all     0.1003
_refine_ls_R_factor_gt     0.0571
_refine_ls_wR_factor_gt     0.1404
_refine_ls_wR_factor_ref     0.1692
_refine_ls_goodness_of_fit_ref     1.050
_refine_ls_restrained_S_all     1.052
_refine_ls_number_reflns     2450
_refine_ls_number_parameters     176
_refine_ls_number_restraints     2
_refine_ls_hydrogen_treatment     mixed
_refine_ls_weighting_scheme     calc
_refine_ls_weighting_details
                 'calc w=1/[\s^2^(Fo^2^)+(0.0920P)^2^] where P=(Fo^2^+2Fc^2^)/3'
_atom_sites_solution_hydrogens     geom
_atom_sites_solution_primary     direct
_atom_sites_solution_secondary     difmap
_refine_ls_shift/su_max     0.000
_refine_ls_shift/su_mean     0.000
_refine_diff_density_max     0.199
_refine_diff_density_min     -0.203
_refine_ls_extinction_method     none
loop_
    _atom_type_symbol
    _atom_type_description
    _atom_type_scat_dispersion_real
    _atom_type_scat_dispersion_imag
    _atom_type_scat_source
    O O 0.0106 0.0060 'International Tables Vol C Tables 4.2.6.8 and 6.1.1.4'
    N N 0.0061 0.0033 'International Tables Vol C Tables 4.2.6.8 and 6.1.1.4'
    H H 0.0000 0.0000 'International Tables Vol C Tables 4.2.6.8 and 6.1.1.4'
    C C 0.0033 0.0016 'International Tables Vol C Tables 4.2.6.8 and 6.1.1.4'
_computing_data_collection
;
APEX2 (Bruker, 2006)
;
_computing_cell_refinement
;
SAINT (Bruker, 2006)
;
_computing_data_reduction
;
SAINT (Bruker, 2006)
;
_computing_structure_solution
;
SHELXS97 (Sheldrick, 2008)
;
_computing_structure_refinement
;
SHELXL97 (Sheldrick, 2008)
;
_computing_molecular_graphics
;
ORTEP-3 for Windows (Farrugia, 2012) and PLATON (Spek, 2009)
;
_computing_publication_material
;
PLATON (Spek, 2009)
;
loop_
    _atom_site_type_symbol
    _atom_site_label
    _atom_site_fract_x
    _atom_site_fract_y
    _atom_site_fract_z
    _atom_site_U_iso_or_equiv
    _atom_site_thermal_displace_type
    _atom_site_calc_flag
    _atom_site_refinement_flags
    _atom_site_occupancy
    O O1 0.73024(5) 0.6381(3) 0.09280(11) 0.0762(6) Uani . . 1.000
    N N1 0.65766(7) 0.8669(3) 0.00890(12) 0.0551(6) Uani . . 1.000
    N N2 0.62773(6) 0.7373(2) 0.03831(10) 0.0496(5) Uani . . 1.000
    C C1 0.63841(7) 1.0493(3) -0.04642(12) 0.0507(6) Uani . . 1.000
    C C2 0.58893(8) 1.0917(3) -0.07177(13) 0.0581(7) Uani . . 1.000
    C C3 0.57264(9) 1.2751(3) -0.12414(14) 0.0647(8) Uani . . 1.000
    C C4 0.60525(10) 1.4165(3) -0.15058(14) 0.0668(9) Uani . . 1.000
    C C5 0.65432(10) 1.3745(3) -0.12602(15) 0.0708(9) Uani . . 1.000
    C C6 0.67128(8) 1.1886(3) -0.07340(14) 0.0627(8) Uani . . 1.000
    C C7 0.64663(7) 0.5645(3) 0.09114(12) 0.0474(6) Uani . . 1.000
    C C8 0.69840(7) 0.5157(3) 0.11735(13) 0.0571(7) Uani . . 1.000
    C C9 0.71329(8) 0.3216(3) 0.17167(14) 0.0663(8) Uani . . 1.000
    C C10 0.68014(8) 0.1878(3) 0.19510(14) 0.0629(8) Uani . . 1.000
    C C12 0.59514(8) 0.0806(3) 0.19309(14) 0.0618(8) Uani . . 1.000
    C C13 0.54622(8) 0.1209(3) 0.16897(15) 0.0667(8) Uani . . 1.000
    C C14 0.52907(8) 0.3124(3) 0.12094(14) 0.0642(8) Uani . . 1.000
    C C15 0.56100(7) 0.4592(3) 0.09687(13) 0.0560(7) Uani . . 1.000
    C C16 0.61175(7) 0.4199(3) 0.11928(12) 0.0465(6) Uani . . 1.000
    C C17 0.62863(7) 0.2274(3) 0.16940(12) 0.0511(6) Uani . . 1.000
    H H1 0.6900(5) 0.835(4) 0.022(2) 0.127(11) Uiso . . 1.000
    H H2 0.56680 0.99750 -0.05370 0.0700 Uiso calc R 1.000
    H H3 0.53930 1.30370 -0.14180 0.0780 Uiso calc R 1.000
    H H4 0.59390 1.54080 -0.18520 0.0800 Uiso calc R 1.000
    H H5 0.67630 1.46940 -0.14430 0.0850 Uiso calc R 1.000
    H H6 0.70460 1.15890 -0.05660 0.0750 Uiso calc R 1.000
    H H9 0.74640 0.28840 0.19080 0.0800 Uiso calc R 1.000
    H H10 0.69120 0.06310 0.22980 0.0750 Uiso calc R 1.000
    H H12 0.60650 -0.04640 0.22580 0.0740 Uiso calc R 1.000
    H H13 0.52430 0.02100 0.18450 0.0800 Uiso calc R 1.000
    H H14 0.49570 0.34080 0.10510 0.0770 Uiso calc R 1.000
    H H15 0.54900 0.58690 0.06520 0.0670 Uiso calc R 1.000
loop_
    _atom_site_aniso_label
    _atom_site_aniso_U_11
    _atom_site_aniso_U_22
    _atom_site_aniso_U_33
    _atom_site_aniso_U_12
    _atom_site_aniso_U_13
    _atom_site_aniso_U_23
    O1 0.0554(9) 0.0765(10) 0.0933(12) -0.0043(7) 0.0103(8) 0.0133(8)
    N1 0.0601(11) 0.0475(9) 0.0584(11) 0.0026(8) 0.0153(9) 0.0031(7)
    N2 0.0601(10) 0.0441(8) 0.0455(9) 0.0048(7) 0.0139(8) -0.0013(7)
    C1 0.0666(13) 0.0414(9) 0.0457(11) 0.0035(9) 0.0160(9) -0.0021(8)
    C2 0.0695(14) 0.0496(11) 0.0568(13) 0.0017(9) 0.0180(11) 0.0021(9)
    C3 0.0791(15) 0.0538(11) 0.0594(13) 0.0129(11) 0.0119(12) 0.0008(10)
    C4 0.0995(19) 0.0508(11) 0.0515(13) 0.0121(12) 0.0201(12) 0.0054(9)
    C5 0.1042(19) 0.0529(11) 0.0638(14) -0.0047(12) 0.0371(13) 0.0041(10)
    C6 0.0723(14) 0.0594(12) 0.0607(13) -0.0004(10) 0.0244(11) 0.0013(10)
    C7 0.0555(11) 0.0441(9) 0.0411(10) 0.0051(8) 0.0080(9) -0.0020(8)
    C8 0.0557(13) 0.0568(11) 0.0553(12) 0.0009(10) 0.0057(10) -0.0013(9)
    C9 0.0566(13) 0.0693(13) 0.0664(14) 0.0093(11) 0.0003(11) 0.0102(11)
    C10 0.0722(15) 0.0562(12) 0.0566(12) 0.0164(10) 0.0069(11) 0.0111(10)
    C12 0.0806(16) 0.0512(11) 0.0556(12) 0.0085(10) 0.0198(11) 0.0076(9)
    C13 0.0737(15) 0.0608(12) 0.0719(15) -0.0033(11) 0.0297(12) 0.0048(11)
    C14 0.0583(13) 0.0662(13) 0.0704(14) 0.0050(10) 0.0195(11) 0.0013(11)
    C15 0.0603(13) 0.0524(10) 0.0565(12) 0.0098(9) 0.0161(10) 0.0056(9)
    C16 0.0568(12) 0.0436(9) 0.0394(9) 0.0064(8) 0.0117(8) -0.0039(8)
    C17 0.0627(13) 0.0468(10) 0.0438(10) 0.0060(9) 0.0123(9) -0.0011(8)
_geom_special_details
;
Bond distances, angles <i>etc</i>. have been calculated using the rounded
fractional coordinates. All su's are estimated from the variances of the
(full) variance-covariance matrix. The cell e.s.d.'s are taken into account in
the estimation of distances, angles and torsion angles
;
loop_
    _geom_bond_atom_site_label_1
    _geom_bond_atom_site_label_2
    _geom_bond_site_symmetry_1
    _geom_bond_site_symmetry_2
    _geom_bond_distance
    _geom_bond_publ_flag
    O1 C8 . . 1.280(3) .
    N1 N2 . . 1.301(3) .
    N1 C1 . . 1.415(3) .
    N2 C7 . . 1.349(3) .
    N1 H1 . . 0.906(17) no
    C1 C2 . . 1.379(3) no
    C1 C6 . . 1.379(3) no
    C2 C3 . . 1.379(3) no
    C3 C4 . . 1.378(4) no
    C4 C5 . . 1.368(4) no
    C5 C6 . . 1.397(3) no
    C7 C8 . . 1.448(3) no
    C7 C16 . . 1.449(3) no
    C8 C9 . . 1.439(3) no
    C9 C10 . . 1.342(3) no
    C10 C17 . . 1.431(3) no
    C12 C17 . . 1.399(3) no
    C12 C13 . . 1.361(3) no
    C13 C14 . . 1.393(3) no
    C14 C15 . . 1.369(3) no
    C15 C16 . . 1.409(3) no
    C16 C17 . . 1.411(3) no
    C2 H2 . . 0.9300 no
    C3 H3 . . 0.9300 no
    C4 H4 . . 0.9300 no
    C5 H5 . . 0.9300 no
    C6 H6 . . 0.9300 no
    C9 H9 . . 0.9300 no
    C10 H10 . . 0.9300 no
    C12 H12 . . 0.9300 no
    C13 H13 . . 0.9300 no
    C14 H14 . . 0.9300 no
    C15 H15 . . 0.9300 no
loop_
    _geom_contact_atom_site_label_1
    _geom_contact_atom_site_label_2
    _geom_contact_distance
    _geom_contact_site_symmetry_1
    _geom_contact_site_symmetry_2
    _geom_contact_publ_flag
    O1 N1 2.550(3) . . no
    O1 N2 2.873(3) . . no
    O1 H1 1.81(2) . . no
    O1 H6 2.7100 . 7_665 no
    N1 O1 2.550(3) . . no
    N1 C10 3.366(4) . 1_565 no
    N2 O1 2.873(3) . . no
    N2 C4 3.398(4) . 1_545 no
    N2 C12 3.412(4) . 1_565 no
    N2 H2 2.5000 . . no
    N2 H15 2.5100 . . no
    C1 C16 3.572(4) . 1_565 no
    C1 C17 3.519(4) . 1_565 no
    C2 C16 3.450(4) . 1_565 no
    C4 N2 3.398(4) . 1_565 no
    C5 C7 3.544(4) . 1_565 no
    C6 C8 3.443(4) . 1_565 no
    C6 C7 3.559(4) . 1_565 no
    C7 C5 3.544(4) . 1_545 no
    C7 C6 3.559(4) . 1_545 no
    C8 C6 3.443(4) . 1_545 no
    C10 N1 3.366(4) . 1_545 no
    C12 N2 3.412(4) . 1_545 no
    C16 C1 3.572(4) . 1_545 no
    C16 C2 3.450(4) . 1_545 no
    C17 C1 3.519(4) . 1_545 no
    C3 H12 3.0000 . 4_564 no
    C3 H14 3.0700 . 3_675 no
    C4 H12 2.9200 . 4_564 no
    C5 H12 3.0700 . 4_564 no
    C8 H1 2.39(3) . . no
    C12 H4 2.9400 . 4_575 no
    C13 H4 3.0800 . 4_575 no
    C14 H3 3.0700 . 3_675 no
    C17 H4 2.9600 . 4_575 no
    H1 O1 1.81(2) . . no
    H1 C8 2.39(3) . . no
    H1 H6 2.3800 . . no
    H2 N2 2.5000 . . no
    H3 C14 3.0700 . 3_675 no
    H3 H14 2.4800 . 3_675 no
    H4 C12 2.9400 . 4_574 no
    H4 C13 3.0800 . 4_574 no
    H4 C17 2.9600 . 4_574 no
    H6 H1 2.3800 . . no
    H6 O1 2.7100 . 7_665 no
    H9 H10 2.5100 . 6_655 no
    H10 H12 2.4600 . . no
    H10 H9 2.5100 . 6_645 no
    H12 H10 2.4600 . . no
    H12 C3 3.0000 . 4_565 no
    H12 C4 2.9200 . 4_565 no
    H12 C5 3.0700 . 4_565 no
    H14 C3 3.0700 . 3_675 no
    H14 H3 2.4800 . 3_675 no
    H15 N2 2.5100 . . no
loop_
    _geom_angle_atom_site_label_1
    _geom_angle_atom_site_label_2
    _geom_angle_atom_site_label_3
    _geom_angle_site_symmetry_1
    _geom_angle_site_symmetry_2
    _geom_angle_site_symmetry_3
    _geom_angle
    _geom_angle_publ_flag
    N2 N1 C1 . . . 118.85(18) .
    N1 N2 C7 . . . 118.17(17) .
    N2 N1 H1 . . . 119.5(16) no
    C1 N1 H1 . . . 121.6(16) no
    N1 C1 C2 . . . 122.28(18) .
    N1 C1 C6 . . . 117.38(18) .
    C2 C1 C6 . . . 120.34(18) no
    C1 C2 C3 . . . 119.4(2) no
    C2 C3 C4 . . . 120.7(2) no
    C3 C4 C5 . . . 120.15(19) no
    C4 C5 C6 . . . 119.7(2) no
    C1 C6 C5 . . . 119.7(2) no
    C8 C7 C16 . . . 120.11(16) no
    N2 C7 C8 . . . 123.70(17) .
    N2 C7 C16 . . . 116.15(17) .
    C7 C8 C9 . . . 117.72(18) no
    O1 C8 C9 . . . 120.41(19) .
    O1 C8 C7 . . . 121.87(17) .
    C8 C9 C10 . . . 120.9(2) no
    C9 C10 C17 . . . 123.23(18) no
    C13 C12 C17 . . . 121.02(18) no
    C12 C13 C14 . . . 119.8(2) no
    C13 C14 C15 . . . 120.5(2) no
    C14 C15 C16 . . . 121.05(18) no
    C7 C16 C17 . . . 119.28(18) no
    C15 C16 C17 . . . 117.77(17) no
    C7 C16 C15 . . . 122.93(17) no
    C12 C17 C16 . . . 119.86(18) no
    C10 C17 C12 . . . 121.51(17) no
    C10 C17 C16 . . . 118.63(17) no
    C1 C2 H2 . . . 120.00 no
    C3 C2 H2 . . . 120.00 no
    C2 C3 H3 . . . 120.00 no
    C4 C3 H3 . . . 120.00 no
    C3 C4 H4 . . . 120.00 no
    C5 C4 H4 . . . 120.00 no
    C4 C5 H5 . . . 120.00 no
    C6 C5 H5 . . . 120.00 no
    C1 C6 H6 . . . 120.00 no
    C5 C6 H6 . . . 120.00 no
    C8 C9 H9 . . . 120.00 no
    C10 C9 H9 . . . 120.00 no
    C9 C10 H10 . . . 118.00 no
    C17 C10 H10 . . . 118.00 no
    C13 C12 H12 . . . 120.00 no
    C17 C12 H12 . . . 119.00 no
    C12 C13 H13 . . . 120.00 no
    C14 C13 H13 . . . 120.00 no
    C13 C14 H14 . . . 120.00 no
    C15 C14 H14 . . . 120.00 no
    C14 C15 H15 . . . 119.00 no
    C16 C15 H15 . . . 119.00 no
loop_
    _geom_torsion_atom_site_label_1
    _geom_torsion_atom_site_label_2
    _geom_torsion_atom_site_label_3
    _geom_torsion_atom_site_label_4
    _geom_torsion_site_symmetry_1
    _geom_torsion_site_symmetry_2
    _geom_torsion_site_symmetry_3
    _geom_torsion_site_symmetry_4
    _geom_torsion
    _geom_torsion_publ_flag
    C1 N1 N2 C7 . . . . -179.84(16) no
    N2 N1 C1 C2 . . . . -1.4(3) no
    N2 N1 C1 C6 . . . . 177.41(17) no
    N1 N2 C7 C8 . . . . 0.3(3) no
    N1 N2 C7 C16 . . . . -177.64(16) no
    N1 C1 C2 C3 . . . . 178.57(18) no
    C6 C1 C2 C3 . . . . -0.2(3) no
    N1 C1 C6 C5 . . . . -178.28(18) no
    C2 C1 C6 C5 . . . . 0.5(3) no
    C1 C2 C3 C4 . . . . -0.5(3) no
    C2 C3 C4 C5 . . . . 0.9(3) no
    C3 C4 C5 C6 . . . . -0.5(3) no
    C4 C5 C6 C1 . . . . -0.2(3) no
    N2 C7 C8 O1 . . . . 1.2(3) no
    N2 C7 C8 C9 . . . . -178.06(17) no
    C16 C7 C8 O1 . . . . 179.10(18) no
    C16 C7 C8 C9 . . . . -0.2(3) no
    N2 C7 C16 C15 . . . . -2.6(3) no
    N2 C7 C16 C17 . . . . 175.67(16) no
    C8 C7 C16 C15 . . . . 179.34(17) no
    C8 C7 C16 C17 . . . . -2.4(3) no
    O1 C8 C9 C10 . . . . -177.61(19) no
    C7 C8 C9 C10 . . . . 1.7(3) no
    C8 C9 C10 C17 . . . . -0.6(3) no
    C9 C10 C17 C12 . . . . 178.22(19) no
    C9 C10 C17 C16 . . . . -2.0(3) no
    C17 C12 C13 C14 . . . . -0.8(3) no
    C13 C12 C17 C10 . . . . 179.41(19) no
    C13 C12 C17 C16 . . . . -0.4(3) no
    C12 C13 C14 C15 . . . . 0.8(3) no
    C13 C14 C15 C16 . . . . 0.5(3) no
    C14 C15 C16 C7 . . . . 176.67(18) no
    C14 C15 C16 C17 . . . . -1.7(3) no
    C7 C16 C17 C10 . . . . 3.4(3) no
    C7 C16 C17 C12 . . . . -176.80(17) no
    C15 C16 C17 C10 . . . . -178.21(17) no
    C15 C16 C17 C12 . . . . 1.6(3) no
loop_
    _geom_hbond_atom_site_label_D
    _geom_hbond_atom_site_label_H
    _geom_hbond_atom_site_label_A
    _geom_hbond_site_symmetry_A
    _geom_hbond_distance_DH
    _geom_hbond_distance_HA
    _geom_hbond_distance_DA
    _geom_hbond_angle_DHA
    N1 H1 O1 . 0.906(17) 1.81(2) 2.550(3) 137(2)
    C4 H4 Cg3 4_574 0.93 2.76 3.568(4) 145
    C12 H12 Cg1 4_565 0.93 2.83 3.612(4) 142
