# Supplementary material for: Crystal structure of 1-[(Z)-2-phenyl­hydrazin-1-yl­idene]naphthalen-2(1H)-one
Source: Acta Crystallogr E Crystallogr Commun. 2015 Apr 9;71(Pt 5):o303. doi: 10.1107/S2056989015006775 (PMC4420051; doi:10.1107/S2056989015006775)
Supplement: Supplementary file 2 [file e-71-0o303-Isup2.hkl]

#
# h,k,l, Fc-squared, Fo-squared, sigma(Fo-squared) and status flag
#
data_I
_shelx_title ' s1_import in C 2/c'
_shelx_refln_list_code          4
_shelx_F_calc_maximum      157.08
_exptl_crystal_F_000      1040.00
_reflns_d_resolution_high  0.8097
 
loop_
 _symmetry_equiv_pos_as_xyz
 'x, y, z'
 '-x, y, -z+1/2'
 'x+1/2, y+1/2, z'
 '-x+1/2, y+1/2, -z+1/2'
 '-x, -y, -z'
 'x, -y, z-1/2'
 '-x+1/2, -y+1/2, -z'
 'x+1/2, -y+1/2, z-1/2'
 
_cell_length_a    28.1090
_cell_length_b     6.0390
_cell_length_c    15.1810
_cell_angle_alpha  90.000
_cell_angle_beta  103.243
_cell_angle_gamma  90.000
 
_shelx_F_squared_multiplier     1.000
 
loop_
 _refln_index_h
 _refln_index_k
 _refln_index_l
 _refln_F_squared_calc
 _refln_F_squared_meas
 _refln_F_squared_sigma
 _refln_observed_status
   6   0   0       69.90       56.11      5.28 o
   8   0   0       17.52        7.26      3.30 o
  10   0   0     1337.57     1153.80     33.66 o
  12   0   0      909.65      972.28     27.72 o
  14   0   0       77.64       83.83      8.58 o
  16   0   0      588.25      619.80     22.44 o
  18   0   0       16.54        6.60      6.60 o
  20   0   0       26.90       23.76      5.94 o
  22   0   0       44.12       49.50     10.56 o
  24   0   0       45.40       31.68      9.24 o
  26   0   0        0.60       -7.26      7.26 o
  28   0   0       21.10        4.62     13.20 o
  30   0   0       44.72       48.84     15.84 o
  32   0   0        3.73      -12.54     12.54 o
   1   1   0      655.04      545.21     13.86 o
   3   1   0      613.36      617.92     12.94 o
   5   1   0     1597.39     1381.92     26.14 o
   7   1   0     1899.46     1721.18     31.04 o
   9   1   0     3488.39     3193.36     57.14 o
  11   1   0     2517.37     2433.96     44.33 o
  13   1   0       40.62       66.98      5.71 o
  15   1   0      196.03      230.59     10.23 o
  17   1   0      357.79      346.00     12.60 o
  19   1   0      188.93      212.53      9.49 o
  21   1   0       85.07       74.60     12.87 o
  23   1   0     1253.90     1295.17     35.00 o
  25   1   0        0.50       -1.26      5.96 o
  27   1   0      138.66       99.76     10.96 o
  29   1   0        3.80        4.62      6.96 o
  31   1   0        0.13        6.50      9.49 o
  33   1   0        0.01       -6.38     10.31 o
   0   2   0      136.56      137.16     10.89 o
   2   2   0      755.87      703.71     14.88 o
   4   2   0     1036.53     1073.97     23.20 o
   6   2   0     1744.90     1690.29     35.97 o
   8   2   0      249.21      263.51     11.55 o
  10   2   0      456.10      408.98     10.70 o
  12   2   0       99.07      121.17      5.82 o
  14   2   0       36.56       35.13      5.35 o
  16   2   0      178.53      149.73      8.16 o
  18   2   0        5.44       -2.94      4.60 o
  20   2   0     2553.27     2793.07     59.61 o
  22   2   0       14.60        6.60      6.60 o
  24   2   0      450.08      528.60     21.88 o
  26   2   0       17.32       13.47      6.95 o
  28   2   0        0.53        2.22      7.61 o
  30   2   0        1.54       14.76      9.67 o
  32   2   0       38.44       19.70     17.34 o
   1   3   0      113.30       95.20      6.27 o
   3   3   0     2039.70     2083.72     35.83 o
   5   3   0       50.01       49.32      3.96 o
   7   3   0      108.23      103.99      5.37 o
   9   3   0     3947.59     4073.04     83.19 o
  11   3   0     1638.51     1851.47     42.71 o
  13   3   0      582.06      620.74     18.53 o
  15   3   0       93.93       96.45      9.24 o
  17   3   0      250.21      268.68     17.16 o
  19   3   0      191.77      170.12     12.33 o
  21   3   0       32.95       25.29      6.76 o
  23   3   0        6.27        0.53      6.96 o
  25   3   0       15.24       10.00      7.92 o
  27   3   0       31.25       10.90     15.18 o
  29   3   0        3.90        7.30     22.77 o
   0   4   0      459.63      479.21     19.80 o
   2   4   0      101.40      109.31      6.93 o
   4   4   0       83.12       77.92      4.29 o
   6   4   0        5.08        5.09      5.28 o
   8   4   0        1.33        4.18      2.95 o
  10   4   0      109.58       95.57      5.90 o
  12   4   0      887.95      974.65     23.18 o
  14   4   0      347.00      376.91     16.17 o
  16   4   0     2220.98     2543.87     65.68 o
  18   4   0      550.72      616.80     22.08 o
  20   4   0      279.12      298.11     47.85 o
  22   4   0       15.37        7.79      7.26 o
  24   4   0       22.04       16.04      9.30 o
  26   4   0       66.46       81.65     11.16 o
  28   4   0        0.30        0.61      9.02 o
   1   5   0      125.95      139.27      4.62 o
   3   5   0      505.96      535.97     13.86 o
   5   5   0        0.70       -1.77      1.77 o
   7   5   0      714.39      777.21     29.04 o
   9   5   0        1.17        4.29      2.80 o
  11   5   0        0.19        1.83      5.61 o
  13   5   0       10.05       11.71      4.66 o
  15   5   0       53.51       64.78      6.65 o
  17   5   0      412.80      429.56     16.29 o
  19   5   0        0.12       -4.74      6.88 o
  21   5   0        0.37        0.22      6.05 o
  23   5   0        6.27        2.45      8.25 o
  25   5   0       24.49       30.97     11.19 o
   4   6   0     1127.42     1325.41     35.64 o
   6   6   0      348.22      428.38     15.18 o
   8   6   0      424.53      490.15     14.19 o
  10   6   0       10.99        6.21      3.48 o
  12   6   0       11.14       12.91      7.26 o
  14   6   0        0.89        2.64      5.94 o
  16   6   0        7.45        6.67     22.11 o
  18   6   0        6.62        4.22      5.28 o
  20   6   0       23.73       14.71      7.92 o
   9   7   0        9.44        1.32      3.96 o
  11   7   0       16.99       20.46      9.24 o
 -33   1   1       78.66       76.20     12.31 o
 -31   1   1        5.54        5.10      6.76 o
 -29   1   1       25.91       26.40      9.20 o
 -27   1   1      204.71      188.87     15.38 o
 -25   1   1      146.94      131.42     10.61 o
 -23   1   1      410.03      467.24     17.03 o
 -21   1   1        5.48        5.08      5.35 o
 -19   1   1       15.01        3.00     14.19 o
 -17   1   1        0.17        6.07      4.39 o
 -15   1   1      106.33      138.86      8.91 o
 -13   1   1     8468.04     8952.44    148.18 o
 -11   1   1      331.25      286.15      8.87 o
  -9   1   1     5597.83     5329.14     89.15 o
  -7   1   1     2615.45     2419.90     48.96 o
  -5   1   1       37.88       37.39      4.29 o
  -3   1   1     6015.48     5145.88    118.81 o
  -1   1   1       22.83       43.17      4.62 o
   1   1   1     6111.69     5305.38     99.01 o
   3   1   1    12427.21    10925.36    202.19 o
   5   1   1     7058.05     5720.98     95.20 o
   7   1   1     1761.20     1738.87     31.97 o
   9   1   1     1250.27     1254.80     25.43 o
  11   1   1       41.89       41.59      4.20 o
  13   1   1      890.80      972.15     20.77 o
  15   1   1        0.27       -2.17      3.17 o
  17   1   1       13.97       13.04      5.94 o
  19   1   1        2.84        3.23      4.12 o
  21   1   1       31.68       23.24      5.23 o
  23   1   1       30.17       18.15      6.07 o
  25   1   1        1.70        4.91      7.29 o
  27   1   1      305.05      270.50     15.79 o
  29   1   1       52.73       60.84     11.67 o
  31   1   1        1.81       -4.26      8.40 o
 -32   2   1       14.38       18.69     11.57 o
 -30   2   1        1.59       13.91      9.02 o
 -28   2   1       16.07       30.38     10.68 o
 -26   2   1        0.94       -6.46      6.76 o
 -24   2   1      760.36      902.78     27.75 o
 -22   2   1      279.86      368.16     13.72 o
 -20   2   1     2256.41     2477.02     54.09 o
 -18   2   1      267.27      285.74     18.81 o
 -16   2   1        5.41       13.37      5.54 o
 -14   2   1      205.01      212.97      9.90 o
 -12   2   1      783.52      884.28     33.66 o
 -10   2   1     1414.32     1506.21     33.67 o
  -8   2   1      934.35      852.58     19.77 o
  -6   2   1      326.17      302.71      8.40 o
  -4   2   1      382.94      341.13      8.40 o
  -2   2   1      270.58      279.10      6.88 o
   0   2   1     5310.71     4841.56     77.51 o
   2   2   1       40.00       34.53      3.30 o
   4   2   1     1417.41     1449.28     26.14 o
   6   2   1      214.28      225.61      6.29 o
   8   2   1     1467.33     1479.12     28.23 o
  10   2   1       69.84       86.60      5.35 o
  12   2   1       18.04       24.09      4.88 o
  14   2   1       57.21       47.40      8.25 o
  16   2   1        3.76        3.30      5.13 o
  18   2   1      281.71      308.00     20.46 o
  20   2   1      727.13      800.83     31.35 o
  22   2   1      283.72      278.63     15.18 o
  24   2   1      149.08      142.95     12.87 o
  26   2   1      124.30      119.91     10.61 o
  28   2   1       32.86       22.34     14.52 o
  30   2   1       10.46       12.09      9.77 o
  32   2   1        1.91       -2.96      9.56 o
 -31   3   1        0.91       -8.51     12.89 o
 -29   3   1        2.40       -7.77      7.77 o
 -27   3   1        4.30       -0.42      7.98 o
 -25   3   1       88.42      100.48     19.14 o
 -23   3   1       28.53       41.49     10.89 o
 -21   3   1       13.16        3.47      9.24 o
 -19   3   1      186.00      187.58     16.83 o
 -17   3   1      169.69      127.55      9.64 o
 -15   3   1      277.69      273.96     11.42 o
 -13   3   1       12.81       13.72      4.42 o
 -11   3   1      288.33      320.73     10.61 o
  -9   3   1       95.19       80.23      8.58 o
  -7   3   1      201.43      225.27      7.13 o
  -5   3   1      164.69      178.48      4.88 o
  -3   3   1      523.19      516.17     15.18 o
  -1   3   1        5.28        5.94      1.27 o
   1   3   1      180.45      193.62      4.83 o
   3   3   1    12175.47    12482.04    228.85 o
   5   3   1      848.33      843.41     22.44 o
   7   3   1     6107.29     6895.72    240.26 o
   9   3   1      295.77      308.78     11.84 o
  11   3   1     1543.13     1797.27     52.15 o
  13   3   1      151.88      153.41      7.22 o
  15   3   1      370.65      378.37     12.36 o
  17   3   1      159.30      177.44      9.09 o
  19   3   1       38.61       38.26      7.69 o
  21   3   1       40.52       28.59      7.29 o
  23   3   1       37.53       29.61     15.84 o
  25   3   1      117.26      117.53     10.70 o
  27   3   1        3.98       11.83     14.19 o
  29   3   1        0.41       10.81     26.40 o
 -28   4   1        3.35       10.46     18.48 o
 -26   4   1        1.03        4.84     13.86 o
 -24   4   1        0.95       -6.01      6.01 o
 -22   4   1       40.54       30.36     14.85 o
 -20   4   1      801.20      869.24     40.26 o
 -18   4   1      256.11      260.16     24.75 o
 -16   4   1     3247.31     3634.17     91.09 o
 -14   4   1      207.67      220.89     19.47 o
 -12   4   1      118.95      120.13      9.57 o
 -10   4   1       11.96       13.12      5.28 o
  -8   4   1       66.46       63.76      4.39 o
  -6   4   1        9.83       10.71      2.54 o
  -4   4   1       70.08       85.93      8.91 o
  -2   4   1       95.75      121.45      9.90 o
   0   4   1       21.74       20.80      3.63 o
   2   4   1       13.34       10.08      5.61 o
   4   4   1      246.09      264.65      6.88 o
   6   4   1       71.14       78.34      4.07 o
   8   4   1      126.51      129.51      5.77 o
  10   4   1      145.56      161.77      7.57 o
  12   4   1      228.90      235.07     10.43 o
  14   4   1      201.97      209.90     19.80 o
  16   4   1       71.65       72.83      7.44 o
  18   4   1      537.87      555.78     22.10 o
  20   4   1       21.71       11.88      6.49 o
  22   4   1        2.16        1.48      6.66 o
  24   4   1        0.05       -1.57      7.42 o
  26   4   1       26.66       34.76     10.31 o
  28   4   1        4.42       18.89     28.71 o
 -25   5   1       24.71       35.03      9.49 o
 -23   5   1       27.88       28.16      8.96 o
 -21   5   1       13.01       -1.55      5.84 o
 -19   5   1       44.57       48.91     10.56 o
 -17   5   1       71.79       64.36      6.88 o
 -15   5   1       29.63       24.70      8.91 o
 -13   5   1       15.47       10.76      3.48 o
 -11   5   1      130.29      129.68      6.79 o
  -9   5   1       51.67       53.02      4.27 o
  -7   5   1      137.84      142.08      4.88 o
  -5   5   1      227.71      231.02     12.54 o
  -3   5   1      123.45      137.29      7.26 o
  -1   5   1      134.49      126.73      9.90 o
   1   5   1       33.69       34.98      7.26 o
   3   5   1       80.91       91.63      3.60 o
   5   5   1        4.51        0.22      2.36 o
   7   5   1      108.68      112.30      5.25 o
   9   5   1        3.33        2.28      2.41 o
  11   5   1       73.57       78.79      5.71 o
  13   5   1        8.90       19.48      6.93 o
  15   5   1        3.33        5.06     14.52 o
  17   5   1       20.64       24.26     14.19 o
  19   5   1       29.15       32.31      9.20 o
  21   5   1       14.66       26.72      8.58 o
  23   5   1        2.20        2.72      7.44 o
 -20   6   1        1.45        8.05      5.49 o
 -18   6   1        3.53        0.72      5.00 o
 -16   6   1        0.03       -4.66      4.66 o
 -14   6   1        0.16        3.30      7.92 o
 -12   6   1       23.59       16.36      5.35 o
 -10   6   1       63.33       81.85      8.58 o
  -8   6   1      239.12      256.11     13.20 o
  -6   6   1      439.69      474.59     18.48 o
  -4   6   1      243.13      236.96     11.88 o
  -2   6   1      391.46      388.78     14.52 o
   0   6   1        9.64        5.94      3.96 o
   2   6   1      164.52      177.56      9.24 o
   4   6   1      897.04     1067.33     48.18 o
   6   6   1      383.94      423.08     20.46 o
   8   6   1      299.26      344.87     10.49 o
  10   6   1       90.64       78.02     10.23 o
  12   6   1        1.93        2.44      6.93 o
  14   6   1        3.55       -4.06      4.42 o
  16   6   1      125.77      127.69      8.66 o
  18   6   1       95.24       98.36     20.13 o
 -11   7   1       18.10       10.56      5.94 o
  -9   7   1       82.73       60.73      7.26 o
  -7   7   1       80.73       71.29      6.60 o
  -5   7   1       40.23       30.36      3.96 o
 -34   0   2        1.55        3.30     17.82 o
 -32   0   2        5.23       19.14     11.88 o
 -30   0   2        6.49       -4.62      9.90 o
 -28   0   2      133.10      152.48     17.82 o
 -26   0   2       11.70        7.26     10.56 o
 -24   0   2       38.24       38.94      8.58 o
 -22   0   2       13.27        7.92      9.90 o
 -20   0   2      208.21      198.68     15.84 o
 -18   0   2       31.02       21.12      5.94 o
 -16   0   2      571.64      692.41     22.44 o
 -14   0   2       35.22       44.88      6.60 o
 -12   0   2       42.75       43.56      5.94 o
 -10   0   2     4327.51     4001.98     96.37 o
  -8   0   2      692.98      566.34     29.04 o
  -4   0   2    13689.92    11113.54    360.40 o
  -2   0   2     4847.89     4215.84    137.95 o
   0   0   2     9095.89     3695.71     89.11 o
   2   0   2    18832.00    13627.73    306.27 o
   4   0   2     2039.73     1747.20     43.56 o
   6   0   2     2266.23     2095.05     53.47 o
   8   0   2     2442.38     2485.15     64.69 o
  12   0   2      815.02      770.30     25.08 o
  14   0   2     8097.80     9667.33    231.68 o
  16   0   2      175.54      139.93     11.22 o
  18   0   2      100.97       58.09     10.56 o
  20   0   2        0.39       -4.62      5.94 o
  22   0   2      150.58      141.25     13.20 o
  24   0   2        4.81       -5.28     13.20 o
  26   0   2       79.82       71.95     12.54 o
  28   0   2       66.58       78.55     17.82 o
  30   0   2      132.83      112.21     23.10 o
  32   0   2        6.24      -15.84     15.84 o
 -33   1   2       46.36       71.45     18.68 o
 -31   1   2        1.17        1.29      9.98 o
 -29   1   2       42.23       32.98     18.15 o
 -27   1   2        0.38       -2.11      6.95 o
 -25   1   2      224.24      216.72     11.26 o
 -23   1   2        0.01        7.31      6.01 o
 -21   1   2      167.93      146.05     11.88 o
 -19   1   2        0.01       -4.27      4.27 o
 -17   1   2     1499.35     1561.32     41.91 o
 -15   1   2       91.03       72.43      6.27 o
 -13   1   2     5426.37     5748.53    116.71 o
 -11   1   2        0.55       -1.76      3.48 o
  -9   1   2      193.79      197.78      7.29 o
  -7   1   2     1946.35     1763.83     36.96 o
  -5   1   2     1144.31     1022.99     27.16 o
  -3   1   2      536.69      499.92     11.48 o
  -1   1   2    11002.75     9810.26    179.50 o
   1   1   2     8417.47     7803.18    175.62 o
   3   1   2     5892.51     5050.57     83.55 o
   5   1   2      360.55      338.75      9.20 o
   7   1   2     1029.29      873.25     18.43 o
   9   1   2       15.50        6.93      2.33 o
  11   1   2      130.12      111.96      6.76 o
  13   1   2      514.19      497.03     13.30 o
  15   1   2      231.23      254.03      9.90 o
  17   1   2        0.30        7.26      7.92 o
  19   1   2       34.35       34.20      7.42 o
  21   1   2        5.99        7.11      6.27 o
  23   1   2       37.45       18.81      7.93 o
  27   1   2        6.25        2.69      6.29 o
  29   1   2       10.52       18.25      7.26 o
  31   1   2        1.65       -8.36      9.49 o
 -32   2   2        0.26       -1.85      9.89 o
 -30   2   2        3.37        0.22     16.17 o
 -28   2   2       82.75       50.04      9.28 o
 -26   2   2       12.87       -4.66      8.83 o
 -24   2   2      437.01      410.66     18.56 o
 -22   2   2      600.77      621.39     23.77 o
 -20   2   2      611.36      659.36     23.48 o
 -18   2   2      267.50      274.74     13.18 o
 -16   2   2       51.82       59.26      5.69 o
 -12   2   2      302.27      296.10      9.67 o
 -10   2   2     7833.96     8316.80    257.76 o
  -8   2   2      506.83      444.52     10.49 o
  -6   2   2     2402.76     2265.78     45.87 o
  -4   2   2     1110.38      990.18     21.85 o
  -2   2   2        6.30       11.55      4.67 o
   0   2   2      130.20      111.32      6.27 o
   2   2   2      349.36      334.03      7.93 o
   4   2   2      137.08      160.67      6.60 o
   6   2   2     1307.16     1274.35     24.27 o
   8   2   2       82.14       98.17      5.35 o
  10   2   2     2209.33     2198.28     40.60 o
  12   2   2       53.79       41.09      4.88 o
  14   2   2      444.98      362.26     11.89 o
  16   2   2        1.43        5.72      4.95 o
  18   2   2        1.15       -3.30      4.88 o
  20   2   2      114.28      138.95      9.30 o
  22   2   2      248.23      271.73     31.68 o
  24   2   2       54.65       27.76      7.61 o
  26   2   2        0.50       -0.58      7.44 o
  28   2   2        8.01       11.55      7.47 o
  30   2   2       33.60       46.29     15.51 o
 -31   3   2        4.15        8.80     20.13 o
 -29   3   2        1.07      -19.08     19.80 o
 -27   3   2       10.05       11.80      7.59 o
 -25   3   2       11.91       17.60     11.22 o
 -23   3   2       10.57       21.19     11.22 o
 -21   3   2       51.49       51.89      7.92 o
 -19   3   2       32.97       26.82     13.20 o
 -17   3   2       46.17       46.49      5.86 o
 -15   3   2      408.50      465.55     16.11 o
 -13   3   2      101.92      111.21      7.13 o
 -11   3   2      100.93       96.83      5.49 o
  -9   3   2      772.19      734.80     16.19 o
  -7   3   2      396.25      390.14     10.31 o
  -5   3   2      308.07      262.32     14.85 o
  -3   3   2     1074.00     1044.39     30.08 o
  -1   3   2       87.61       93.83      7.26 o
   1   3   2       52.22       67.88      2.97 o
   3   3   2     3377.51     3564.48     70.33 o
   5   3   2     1703.22     1926.54     39.26 o
   7   3   2      503.76      522.99     11.89 o
   9   3   2        0.13       -3.88      5.94 o
  11   3   2      903.39      995.88     21.33 o
  13   3   2     1231.54     1223.90     28.05 o
  15   3   2       42.88       30.99      8.58 o
  17   3   2      951.25      985.00     26.02 o
  19   3   2      882.90     1033.53     38.61 o
  21   3   2      460.44      553.60     20.94 o
  23   3   2       68.81       70.87     10.89 o
  25   3   2       13.55       18.87      8.91 o
  27   3   2       22.36       15.84     13.53 o
  29   3   2        3.71       -2.23      8.08 o
 -28   4   2        4.86       21.32      8.18 o
 -26   4   2        0.37       -0.12      7.61 o
 -24   4   2        3.13        3.06      5.98 o
 -22   4   2       33.52       26.57      6.66 o
 -20   4   2        9.30       21.81      8.25 o
 -18   4   2       18.35       22.19      5.60 o
 -16   4   2     1174.95     1364.66     32.57 o
 -14   4   2      214.85      212.94     19.14 o
 -12   4   2       70.72       64.83      7.26 o
 -10   4   2        3.51        1.72      3.30 o
  -8   4   2      128.88      154.85      5.23 o
  -6   4   2     1103.62     1223.10     49.50 o
  -4   4   2      479.96      502.31     22.44 o
  -2   4   2      986.69     1035.56     44.22 o
   0   4   2        1.49       -0.77      5.35 o
   2   4   2        2.92        4.79      3.30 o
   4   4   2      112.05      138.29      9.24 o
   6   4   2      163.20      168.26      6.43 o
   8   4   2       11.04        9.62      3.60 o
  10   4   2       47.06       52.17      5.94 o
  12   4   2      872.21      979.19     37.29 o
  14   4   2      131.92      140.98      9.02 o
  16   4   2       48.37       53.98     18.81 o
  18   4   2        0.06        0.33      5.46 o
  20   4   2        0.76       -7.28      7.28 o
  22   4   2       10.76        0.42      6.93 o
  24   4   2        3.06      -10.59     11.71 o
  26   4   2      124.80      156.10     14.88 o
 -25   5   2       19.68       21.36      8.20 o
 -23   5   2        7.70        1.82      4.88 o
 -21   5   2       20.27       19.25      7.59 o
 -19   5   2      106.64       93.14      7.29 o
 -17   5   2       50.94       36.77      5.98 o
 -15   5   2       22.76       22.97      5.86 o
 -13   5   2        3.67       12.03      3.90 o
 -11   5   2      131.73      143.24      8.91 o
  -9   5   2        1.97        6.91      2.41 o
  -7   5   2      686.58      732.67     28.38 o
  -5   5   2        1.96       -1.32      4.62 o
  -3   5   2      145.69      104.95     11.22 o
  -1   5   2      143.77      116.83     12.54 o
   1   5   2        7.00       11.55      4.60 o
   3   5   2       11.78       17.69      4.39 o
   5   5   2       68.80       63.14      4.07 o
   7   5   2      117.13      108.30      5.77 o
   9   5   2        2.19        0.99      3.64 o
  11   5   2       10.31        3.27      3.17 o
  13   5   2        0.60        1.76      4.13 o
  15   5   2        3.35        4.54      5.25 o
  17   5   2       74.59       58.09     23.43 o
  19   5   2        0.61       -7.00      7.00 o
  21   5   2       52.54       46.97      8.79 o
  23   5   2        8.04       10.00     11.55 o
 -20   6   2        2.03        7.15      5.54 o
 -18   6   2        3.23       12.54      7.00 o
 -16   6   2        2.69       -5.31      8.91 o
 -14   6   2        0.02       -1.10      4.72 o
 -12   6   2       42.70       25.08      7.92 o
 -10   6   2        7.43        9.24      8.58 o
  -8   6   2      136.92      144.55     12.54 o
  -6   6   2      263.05      268.65     13.20 o
  -4   6   2       11.80        5.28      5.28 o
  -2   6   2        1.19       -4.62      4.62 o
   0   6   2       14.02       19.14      7.26 o
   2   6   2       19.81       24.42      6.60 o
   4   6   2        1.74       -5.28      5.28 o
   6   6   2      418.42      470.54     17.96 o
   8   6   2       46.21       42.65      4.27 o
  10   6   2       53.33       46.92      8.25 o
  12   6   2        2.83       -0.78      4.87 o
  14   6   2       61.24       58.07      7.92 o
  16   6   2       42.04       43.32     12.21 o
  18   6   2       10.20        5.32      8.25 o
 -11   7   2       16.13        5.28      6.60 o
  -9   7   2       75.11       52.15      7.26 o
  -7   7   2       86.69       94.39      7.92 o
  -5   7   2       87.36       91.75      9.24 o
  -3   7   2        4.38        2.64      3.96 o
  -1   7   2       26.79       18.48      3.96 o
   1   7   2        9.41        9.90      3.30 o
   3   7   2       98.42       88.45      5.94 o
   5   7   2       33.55       26.40      5.94 o
   7   7   2        0.00        1.32      4.62 o
   9   7   2       99.16      112.21     15.18 o
 -33   1   3      101.49      115.87     22.63 o
 -31   1   3       38.97       48.24     12.83 o
 -29   1   3        0.88       -7.81      8.16 o
 -27   1   3        4.69        9.82      8.49 o
 -25   1   3       23.18       11.63      7.59 o
 -23   1   3      725.43      795.63     29.48 o
 -21   1   3      181.34      143.49     14.19 o
 -19   1   3      529.48      459.87     32.34 o
 -17   1   3      309.92      258.74     17.16 o
 -15   1   3        0.63        3.61      3.99 o
 -13   1   3     4488.68     4591.72     91.75 o
 -11   1   3      773.99      819.91     23.32 o
  -9   1   3     2359.86     2255.45     80.53 o
  -7   1   3     1194.90     1162.12     31.40 o
  -5   1   3     1017.69     1030.91     22.66 o
  -1   1   3     8117.01     7010.89    113.41 o
   3   1   3     1368.11     1326.34     24.97 o
   5   1   3      828.73      686.50     14.94 o
   7   1   3       15.81       14.25      3.01 o
   9   1   3      341.40      354.94     10.24 o
  11   1   3      157.84      201.00      7.93 o
  13   1   3      624.28      716.69     25.41 o
  15   1   3      124.75      130.65      7.22 o
  17   1   3       43.14       35.35      6.27 o
  19   1   3       50.28       61.45      7.77 o
  21   1   3        0.50        4.22      8.91 o
  23   1   3        1.82        4.17     12.87 o
  25   1   3       29.94       12.27      8.06 o
  27   1   3       22.95       13.83      8.55 o
  29   1   3        1.32       10.19     17.49 o
  31   1   3       11.35       -4.44     12.54 o
 -32   2   3        0.05       -6.68      8.16 o
 -30   2   3       26.38       -2.05      8.18 o
 -28   2   3        1.12        4.52      6.01 o
 -26   2   3      773.76      788.24     32.67 o
 -24   2   3       31.26       18.82      6.76 o
 -22   2   3       63.39       60.40     10.23 o
 -20   2   3       88.93       81.19      8.06 o
 -18   2   3        2.52        1.23      5.94 o
 -16   2   3      511.67      572.09     17.21 o
 -14   2   3     1421.70     1546.20     35.75 o
 -12   2   3      381.73      374.02     12.20 o
 -10   2   3     5503.64     6140.32    121.61 o
  -8   2   3     5104.09     4982.54    120.41 o
  -6   2   3      211.23      200.31     14.52 o
  -4   2   3      629.11      652.48     12.34 o
  -2   2   3     4216.71     4027.46     75.81 o
   0   2   3      756.73      681.42     12.83 o
   2   2   3     2802.65     2484.06     43.38 o
   4   2   3     2389.42     2239.69     39.44 o
   6   2   3      592.89      542.18     14.19 o
   8   2   3       22.58       31.59      4.62 o
  10   2   3        0.84        4.31      4.62 o
  12   2   3        0.00        5.00     12.21 o
  14   2   3      435.95      439.44     12.36 o
  16   2   3       40.19       34.26      5.54 o
  18   2   3        8.88        3.23      5.94 o
  20   2   3      119.19      120.46      9.33 o
  22   2   3        9.98       -6.60      6.60 o
  24   2   3       98.93       86.76     11.88 o
  26   2   3        5.29       -5.13      6.27 o
  28   2   3       31.23       22.94      9.20 o
  30   2   3       21.32       22.73     10.94 o
 -31   3   3        0.06       -1.16      9.01 o
 -29   3   3       54.86       41.57     11.37 o
 -27   3   3       16.12        4.42      8.63 o
 -25   3   3       21.56       18.38      8.72 o
 -23   3   3       28.02       14.50      5.86 o
 -21   3   3        0.10       -2.72      9.57 o
 -19   3   3       12.77       18.92      8.58 o
 -17   3   3       77.22       79.25      7.80 o
 -15   3   3      276.63      299.36     11.55 o
 -13   3   3       32.78       29.01      7.26 o
 -11   3   3        8.62       12.74      3.40 o
  -9   3   3      677.80      759.76     23.32 o
  -7   3   3       38.56       57.47      4.95 o
  -5   3   3        0.66        5.94      6.60 o
  -3   3   3     1654.95     1674.67     44.56 o
  -1   3   3      195.14      230.06     11.37 o
   1   3   3       47.14       41.68      1.91 o
   3   3   3       28.33       33.92      3.01 o
   5   3   3      362.13      416.39     10.70 o
   7   3   3      109.09      135.28      6.60 o
   9   3   3       61.76       73.34      5.28 o
  11   3   3      104.71      106.07      5.86 o
  13   3   3     3235.78     3421.15    113.20 o
  15   3   3      394.08      381.26     17.49 o
  17   3   3     5038.29     5801.08    185.81 o
  19   3   3       16.39        7.66      7.69 o
  21   3   3     1523.29     1742.52     58.42 o
  23   3   3        5.19        1.32      6.59 o
  25   3   3       49.98       25.24     15.84 o
  27   3   3       10.92        8.96      8.83 o
  29   3   3        2.86        3.83      9.24 o
 -28   4   3        3.19        7.00      7.69 o
 -26   4   3       13.73        3.17     11.88 o
 -24   4   3        1.90       -2.23      8.58 o
 -22   4   3       91.78       76.11     13.20 o
 -20   4   3        0.07       -4.62      5.31 o
 -18   4   3      240.83      231.57     10.13 o
 -16   4   3       23.00       20.40      5.00 o
 -14   4   3        5.95        4.95      2.97 o
 -12   4   3        7.29        6.29      4.27 o
 -10   4   3       70.00       72.67      4.75 o
  -8   4   3      249.46      250.93      6.65 o
  -6   4   3     5721.97     6011.23    205.94 o
  -4   4   3      413.27      418.48     22.44 o
  -2   4   3      862.03      912.54     27.54 o
   0   4   3       63.99       50.72      5.82 o
   2   4   3        0.56       -3.87      4.88 o
   4   4   3        7.73        7.59      2.50 o
   6   4   3      248.05      279.17     18.48 o
   8   4   3        0.05        2.64      4.58 o
  10   4   3       47.98       51.29     18.15 o
  12   4   3       37.36       39.91      7.59 o
  14   4   3      332.50      385.81     22.11 o
  16   4   3      340.54      340.78     13.44 o
  18   4   3       40.46       33.46      6.29 o
  20   4   3        0.01        0.56      4.60 o
  22   4   3       15.35       20.54      8.25 o
  24   4   3        0.13        5.09      6.60 o
  26   4   3        1.76      -16.08     22.44 o
 -25   5   3        3.79        9.31     10.78 o
 -23   5   3       11.39       13.78     22.77 o
 -21   5   3      120.75       86.75     10.61 o
 -19   5   3      328.61      310.36     24.09 o
 -17   5   3      855.84      926.74     30.50 o
 -15   5   3      711.43      798.21     37.95 o
 -13   5   3        0.44        9.55      3.99 o
 -11   5   3      231.03      238.67      6.95 o
  -9   5   3       79.14       73.27      9.24 o
  -7   5   3     1792.89     1994.06     59.41 o
  -5   5   3      295.73      323.43     24.42 o
  -3   5   3      474.46      516.83     26.40 o
  -1   5   3      150.58      137.50      9.36 o
   1   5   3       18.34       31.41     12.21 o
   3   5   3       49.67       49.00      8.25 o
   5   5   3       18.01       14.56      2.41 o
   7   5   3       91.99       89.63      5.28 o
   9   5   3        2.99        2.24      3.08 o
  11   5   3       69.93       67.21      5.77 o
  13   5   3       15.78       16.86      8.58 o
  15   5   3        3.29        5.10      6.20 o
  17   5   3       27.91       39.52      7.92 o
  19   5   3        0.00       -7.47      8.79 o
  21   5   3        2.84        2.83      7.30 o
  23   5   3        5.83        3.72      9.57 o
 -20   6   3        0.33        5.09      9.81 o
 -18   6   3        5.46        9.19      5.60 o
 -16   6   3        0.00       -3.00      3.00 o
 -14   6   3        3.27        4.62      7.92 o
 -12   6   3       46.54       17.82      8.58 o
 -10   6   3       31.69       30.36      9.24 o
  -8   6   3       26.15       17.82      7.26 o
  -6   6   3       67.87       60.73      8.58 o
  -4   6   3       89.12       85.15      9.24 o
  -2   6   3       17.09       -3.96     11.88 o
   0   6   3       92.57       73.27     11.22 o
   2   6   3       79.59       76.48      9.33 o
   4   6   3        6.36       -4.75      4.75 o
   6   6   3        0.05       -3.41      6.66 o
   8   6   3       55.80       49.06      3.82 o
  10   6   3       84.25       68.13      6.93 o
  12   6   3       51.02       51.61      6.60 o
  14   6   3        9.99       13.17     17.16 o
  16   6   3        5.86       19.05      7.44 o
  18   6   3       42.99       28.16     10.23 o
 -11   7   3        1.54        7.26      8.58 o
  -9   7   3       43.68       25.74      7.26 o
  -7   7   3        0.16        3.96      7.26 o
  -5   7   3        1.23       -5.94      5.94 o
  -3   7   3        9.12        0.66      5.94 o
  -1   7   3        4.05       -1.32      4.62 o
   1   7   3      158.93      152.48     13.86 o
   3   7   3      248.64      278.55     19.80 o
   5   7   3      178.97      203.30     16.50 o
   7   7   3       89.59       82.12     36.63 o
   9   7   3       35.66       32.92      8.63 o
 -34   0   4       83.46      116.83     30.36 o
 -32   0   4       89.65       96.37     30.36 o
 -30   0   4      148.20      128.05     24.42 o
 -28   0   4        0.01        8.58     14.52 o
 -26   0   4      361.86      371.62     32.34 o
 -24   0   4      187.80      231.02     23.10 o
 -22   0   4     1528.04     1685.81     81.19 o
 -20   0   4      289.55      266.01     27.72 o
 -18   0   4       74.65       53.47     13.20 o
 -16   0   4        9.24        7.92      9.90 o
 -14   0   4        0.35       -1.32      5.28 o
 -12   0   4      583.38      667.33     33.66 o
  -8   0   4      998.78      857.43     36.96 o
  -6   0   4     1449.65     1219.14     31.68 o
  -4   0   4       48.56       29.70      3.96 o
  -2   0   4    15653.30    14019.81    313.53 o
   2   0   4     1719.73     1798.68     44.88 o
   4   0   4     1333.84     1270.63     35.64 o
   6   0   4     6823.12     6367.66    150.50 o
   8   0   4      224.61      249.51     11.22 o
  10   0   4     2564.08     2574.26     67.33 o
  12   0   4     4037.40     4469.31    110.89 o
  14   0   4        4.17        2.64      7.92 o
  16   0   4      166.90      184.16     14.52 o
  18   0   4      239.14      247.52     15.84 o
  20   0   4      106.56       79.21     11.88 o
  22   0   4       83.51       58.75     13.86 o
  24   0   4     1293.73     1401.98     59.41 o
  26   0   4       10.36        5.94      9.90 o
  28   0   4       80.44       36.30     11.88 o
  30   0   4        5.17        7.92     19.80 o
 -33   1   4       18.00       33.96     14.43 o
 -31   1   4        0.02        7.13      8.90 o
 -29   1   4       27.62       13.36     10.49 o
 -27   1   4       77.20       42.24     13.07 o
 -25   1   4        0.49        1.82      7.29 o
 -23   1   4     3186.10     3775.67    113.07 o
 -21   1   4       98.62      126.12     13.98 o
 -19   1   4     1269.20     1365.96     46.18 o
 -17   1   4        0.12       -1.76     11.55 o
 -15   1   4       16.95       16.91      5.86 o
 -13   1   4       27.97       34.41      7.30 o
 -11   1   4       24.94       19.34      9.57 o
  -9   1   4       89.28       74.81      5.98 o
  -7   1   4      838.77      892.98     25.41 o
  -1   1   4       94.65      115.04      6.27 o
   3   1   4       10.99        3.04      3.30 o
   5   1   4       97.17       68.78      7.26 o
   7   1   4      132.50      139.27      6.01 o
   9   1   4       81.06       74.93      5.23 o
  11   1   4      556.68      609.81     15.86 o
  13   1   4      132.85      122.62      7.22 o
  15   1   4        5.75       -1.95      4.88 o
  17   1   4       43.30       52.60      7.42 o
  19   1   4        2.45        7.31      5.69 o
  21   1   4       14.51       13.47      5.82 o
  23   1   4       24.99       16.50     11.88 o
  25   1   4        0.53       12.54      7.69 o
  27   1   4       10.77        4.95      8.87 o
  29   1   4        5.98        3.43      9.68 o
  31   1   4        9.63       25.74     25.08 o
 -32   2   4        6.13      -18.81     18.81 o
 -30   2   4       42.34       14.62     12.13 o
 -28   2   4       29.14       28.55      9.30 o
 -26   2   4       69.22       45.92     16.83 o
 -24   2   4       10.43        4.43      8.25 o
 -22   2   4       33.90       19.98      7.30 o
 -20   2   4       27.09       13.77      6.34 o
 -18   2   4       18.76       21.88      6.48 o
 -16   2   4     1078.53     1207.74     49.84 o
 -14   2   4        5.28        6.54      4.88 o
 -12   2   4      359.71      369.90     12.83 o
 -10   2   4     1853.53     2074.41     65.68 o
  -8   2   4      104.30      117.78      5.31 o
  -6   2   4      815.70      743.10     14.86 o
  -4   2   4       50.50       48.80     10.56 o
  -2   2   4     1900.88     1727.64     29.86 o
   0   2   4      476.44      453.91     12.54 o
   2   2   4       68.58       58.86      3.65 o
   4   2   4     5488.46     5529.78     90.53 o
   6   2   4     1554.80     1578.32     30.10 o
   8   2   4       81.12       92.43      7.26 o
  10   2   4       34.85       30.58      4.62 o
  12   2   4      126.65      125.81      6.53 o
  14   2   4      185.26      164.19     15.18 o
  16   2   4       21.39       12.21      6.53 o
  18   2   4       60.63       66.34      9.57 o
  20   2   4      854.56      942.47     51.16 o
  22   2   4       11.16        2.55     10.56 o
  24   2   4       19.59       15.22      7.92 o
  26   2   4        4.16       12.06      7.47 o
  28   2   4       19.36       35.52     10.09 o
  30   2   4        4.63       -7.30      8.25 o
 -31   3   4        0.03       -0.42     13.20 o
 -29   3   4        0.24        2.20     12.54 o
 -27   3   4        0.24        9.90     10.31 o
 -25   3   4        0.06       -1.32     11.88 o
 -23   3   4       31.42       39.24      9.67 o
 -21   3   4       90.99       96.89     12.54 o
 -19   3   4      127.41      107.86     20.13 o
 -17   3   4       12.25       16.76      8.91 o
 -15   3   4      115.57      126.94      8.08 o
 -13   3   4       37.90       37.43      8.58 o
 -11   3   4       23.18       22.73      4.96 o
  -9   3   4       10.62       11.25      3.17 o
  -7   3   4        8.99       12.10      3.30 o
  -5   3   4      464.98      479.98     18.65 o
  -3   3   4       37.62       38.96      7.59 o
  -1   3   4        5.75        2.75     10.23 o
   1   3   4      595.70      579.69     16.17 o
   3   3   4       22.32       13.62      3.48 o
   5   3   4      136.36      147.91      5.94 o
   7   3   4      318.00      306.30     13.20 o
   9   3   4        0.06       -3.65      3.65 o
  11   3   4       78.93       86.05      6.29 o
  13   3   4     2189.42     2430.92     48.76 o
  15   3   4     2246.96     2488.48     51.22 o
  17   3   4      109.12      113.93     10.49 o
  19   3   4       59.78       51.84      7.29 o
  21   3   4      442.89      557.68     31.02 o
  23   3   4        4.59       13.89     12.87 o
  25   3   4        3.71       -5.85      6.66 o
  27   3   4       87.90       94.07     13.00 o
 -28   4   4        1.15      -10.61     10.61 o
 -26   4   4       21.95       27.48     11.55 o
 -24   4   4       14.90       17.24      7.29 o
 -22   4   4       76.97       61.93      9.30 o
 -20   4   4        1.86       -2.43      7.08 o
 -18   4   4        1.12       -3.86      6.01 o
 -16   4   4       37.30       50.35      6.79 o
 -14   4   4      405.76      416.65     15.51 o
 -12   4   4        0.05       -0.33      4.07 o
 -10   4   4      121.24      114.16      5.46 o
  -8   4   4      653.56      707.59     36.30 o
  -6   4   4        1.46        0.00      9.90 o
  -4   4   4      256.72      287.38     15.51 o
  -2   4   4       46.40       57.61      7.92 o
   0   4   4       12.48        4.09     20.13 o
   2   4   4       88.72       78.52     21.78 o
   4   4   4      423.07      425.49     13.91 o
   6   4   4      156.77      192.03      8.90 o
   8   4   4      763.42      873.27     19.12 o
  10   4   4       43.51       38.72      6.01 o
  12   4   4      173.73      207.96      9.90 o
  14   4   4       18.37       15.84      5.60 o
  16   4   4       36.91       45.52      9.90 o
  18   4   4      121.46      110.87     12.54 o
  20   4   4        8.82       -9.02      9.02 o
  22   4   4      161.65      198.68     14.00 o
  24   4   4       27.17        9.73      8.54 o
 -25   5   4        0.01        2.60     10.78 o
 -23   5   4       70.92       64.38      9.20 o
 -21   5   4       23.82        5.39      7.22 o
 -19   5   4      601.15      673.91     24.81 o
 -17   5   4      442.84      478.61     19.59 o
 -15   5   4      553.46      660.91     19.80 o
 -13   5   4        2.50        1.11      2.64 o
 -11   5   4       31.89       31.02      9.24 o
  -9   5   4      201.77      213.86     12.54 o
  -7   5   4     1678.87     1850.83     79.21 o
  -5   5   4     1322.57     1433.66     69.97 o
  -3   5   4      957.70     1048.18     35.24 o
  -1   5   4        0.94       -3.07     19.14 o
   1   5   4        6.11        8.58      9.90 o
   3   5   4       84.30       86.36     17.49 o
   5   5   4        3.77        4.49      3.30 o
   7   5   4       23.12       15.18      7.92 o
   9   5   4        1.43        3.24      4.29 o
  11   5   4        0.26       -1.46      6.47 o
  13   5   4       19.72       18.48      6.19 o
  15   5   4        4.39       -1.54      5.90 o
  17   5   4       20.76       15.05      7.69 o
  19   5   4        5.29       13.17     26.07 o
  21   5   4       32.36       32.66     12.54 o
 -20   6   4        4.75        4.46      5.18 o
 -18   6   4        8.37        1.70      4.29 o
 -16   6   4       18.51       33.00     13.20 o
 -14   6   4        7.45       -1.98     11.22 o
 -12   6   4       23.58       29.70     11.22 o
 -10   6   4        6.70       11.22      9.90 o
  -8   6   4       12.76       15.18      5.94 o
  -6   6   4       45.37       57.43     15.84 o
  -4   6   4        5.37        0.66     10.56 o
  -2   6   4        9.07        5.94     12.54 o
   0   6   4       26.91       22.26      6.72 o
   2   6   4       69.23       60.02     10.70 o
   4   6   4      610.51      675.68     26.49 o
   6   6   4       17.94       17.69     12.21 o
   8   6   4      141.40      121.06     12.03 o
  10   6   4        2.05        3.54      3.82 o
  12   6   4        8.14        7.45      7.26 o
  14   6   4       34.49       24.43     18.15 o
  16   6   4       18.97       17.30      6.19 o
  -9   7   4        2.56       10.56      9.90 o
  -7   7   4       11.15       13.20      7.26 o
  -5   7   4        4.14       12.54      8.58 o
  -3   7   4       48.83       37.62      8.58 o
  -1   7   4       42.79       41.58      9.90 o
   1   7   4      233.90      236.96     19.14 o
   3   7   4      241.09      317.49     26.40 o
   5   7   4      286.12      326.07     18.18 o
   7   7   4       50.59       42.58     10.23 o
 -33   1   5        1.14       -3.96     14.85 o
 -31   1   5       23.62       28.60     14.56 o
 -29   1   5       17.06       18.72     10.24 o
 -27   1   5      111.49       85.86     14.40 o
 -25   1   5       32.42       27.39      8.40 o
 -23   1   5     2688.66     3050.83     98.15 o
 -21   1   5      499.14      555.65     26.73 o
 -19   1   5      474.66      447.18     25.74 o
 -17   1   5       25.94       21.71      6.20 o
 -15   1   5      115.85      106.90      8.66 o
 -13   1   5     2482.57     2830.45     73.03 o
 -11   1   5      355.63      394.35     12.37 o
  -9   1   5      518.18      582.76     19.47 o
  -7   1   5        0.89        4.72      9.57 o
  -5   1   5     1718.14     1445.87     27.28 o
  -3   1   5    19828.58    19253.48    603.96 o
  -1   1   5     8031.56     7545.20    123.19 o
   1   1   5     2765.30     2605.29     64.39 o
   3   1   5      169.36      135.33      8.25 o
   5   1   5      218.70      224.87      9.24 o
   7   1   5     2558.78     2359.97     43.64 o
   9   1   5      771.91      764.93     17.74 o
  11   1   5     2909.07     3111.17     58.07 o
  13   1   5       27.59       23.40      4.67 o
  15   1   5      108.89      135.69      8.40 o
  17   1   5        2.31       -6.01      6.01 o
  19   1   5       37.74       39.31      9.90 o
  21   1   5       32.93       39.17     11.55 o
  23   1   5        0.18       10.47      6.93 o
  25   1   5       16.49       12.39      8.16 o
  27   1   5       42.45       14.86      8.55 o
  29   1   5       10.40       17.48     12.65 o
 -32   2   5       16.19       14.38     18.81 o
 -30   2   5       12.14       10.14     14.74 o
 -28   2   5       72.50       80.41     20.46 o
 -26   2   5       91.13       67.02     19.80 o
 -24   2   5       73.72       66.10     14.52 o
 -22   2   5       74.94       43.16      9.57 o
 -20   2   5      243.34      238.30     18.40 o
 -18   2   5        3.72        6.19      5.60 o
 -16   2   5      269.79      291.42     12.50 o
 -14   2   5     2035.09     2118.36     49.66 o
 -12   2   5     5015.94     5166.01    123.22 o
 -10   2   5      557.95      515.18     14.39 o
  -8   2   5       75.70       89.17      5.61 o
  -6   2   5        0.40        7.00      7.26 o
  -4   2   5      203.26      220.22      6.53 o
  -2   2   5      621.91      539.26     12.11 o
   0   2   5     4321.08     4330.59     71.86 o
   2   2   5       28.55       17.61      3.95 o
   4   2   5    12496.83    13121.00    251.82 o
   6   2   5      225.82      227.29      8.36 o
   8   2   5      503.89      477.99     14.52 o
  10   2   5        1.11        2.97      4.60 o
  12   2   5      328.88      308.51     12.21 o
  14   2   5      565.34      569.54     16.52 o
  16   2   5       14.16       22.25      8.25 o
  18   2   5       92.61       94.20     10.89 o
  20   2   5       57.63       58.27      8.16 o
  22   2   5       80.18       74.12      9.56 o
  24   2   5        0.20       -3.58      5.54 o
  26   2   5        3.24        8.92     10.23 o
  28   2   5        0.00        1.62      9.67 o
 -31   3   5        1.63       -2.13     10.90 o
 -29   3   5        2.61       13.20     12.54 o
 -27   3   5       30.20       32.93     10.31 o
 -25   3   5        6.99        3.54     11.22 o
 -23   3   5       17.35       11.57      7.30 o
 -21   3   5        5.51       11.27      6.29 o
 -19   3   5       36.89       20.21      6.01 o
 -17   3   5       37.90       28.54      6.29 o
 -15   3   5       14.31       16.07      5.09 o
 -13   3   5      311.43      351.25     33.99 o
 -11   3   5       24.07       21.88      6.93 o
  -9   3   5      111.09      112.09      5.05 o
  -7   3   5      673.10      642.87     14.23 o
  -5   3   5      148.82      145.81      6.93 o
  -3   3   5      291.50      274.19      8.66 o
  -1   3   5       89.25       86.78      3.48 o
   1   3   5       14.80       27.54      7.59 o
   3   3   5      694.99      771.29     16.80 o
   5   3   5      465.45      527.06     13.54 o
   7   3   5      469.47      494.14     12.83 o
   9   3   5      423.12      429.66     20.13 o
  11   3   5       27.35       24.14     12.54 o
  13   3   5      386.79      395.64     14.19 o
  15   3   5      340.42      321.83     24.09 o
  17   3   5      109.72       90.73     18.15 o
  19   3   5      135.53      129.34     12.21 o
  21   3   5      209.12      194.38     13.04 o
  23   3   5       56.02       61.09     13.20 o
  25   3   5        1.46        2.46      9.16 o
  27   3   5       47.13       66.07     12.14 o
 -28   4   5        5.22        3.18     10.89 o
 -26   4   5       12.14        3.30      6.53 o
 -24   4   5        3.99       -2.33      8.83 o
 -22   4   5       66.44       75.49     15.18 o
 -20   4   5      530.18      500.43     25.08 o
 -18   4   5      157.98      174.18     11.56 o
 -16   4   5      764.25      790.59     23.87 o
 -14   4   5       41.69       36.60      4.58 o
 -12   4   5      257.99      245.01     12.21 o
 -10   4   5       79.21       83.38     18.15 o
  -8   4   5      107.05       98.35     13.86 o
  -6   4   5       95.18       87.74      9.50 o
  -4   4   5       23.79       23.49      6.47 o
  -2   4   5       42.17       49.97      8.72 o
   0   4   5      298.09      293.50     17.82 o
   2   4   5       20.28       16.62      6.27 o
   4   4   5       78.95      107.73      5.35 o
   6   4   5      106.32      123.54      6.29 o
   8   4   5      693.89      827.94     19.83 o
  10   4   5       23.29       15.61     17.16 o
  12   4   5       51.08       47.40      5.86 o
  14   4   5       21.96       14.83      6.01 o
  16   4   5       25.72       24.73      7.92 o
  18   4   5       12.24       11.22     15.84 o
  20   4   5       85.08       86.83     12.87 o
  22   4   5        0.44       11.95      6.93 o
  24   4   5        5.70       26.56      9.59 o
 -25   5   5        3.79       -7.77      7.77 o
 -23   5   5        6.90       10.65      7.13 o
 -21   5   5       65.24       70.44     11.37 o
 -19   5   5      655.64      804.57     46.53 o
 -17   5   5       20.64       25.74      4.87 o
 -15   5   5      680.11      777.22     34.98 o
 -13   5   5       65.31       78.55      4.36 o
 -11   5   5      303.85      327.39     19.80 o
  -9   5   5      325.62      334.65     27.72 o
  -7   5   5     1231.23     1306.93     59.41 o
  -5   5   5     2021.35     2300.33     97.03 o
  -3   5   5      288.66      293.19     16.83 o
  -1   5   5       92.25       97.17     13.86 o
   1   5   5       20.60       22.32      7.69 o
   3   5   5      217.08      223.28     13.72 o
   5   5   5      102.79       96.09      3.86 o
   7   5   5      206.49      168.96      7.78 o
   9   5   5        1.59       -0.52      4.42 o
  11   5   5       52.33       44.07      7.59 o
  13   5   5       20.32        3.89      7.28 o
  15   5   5        2.03        1.92      7.26 o
  17   5   5        6.70        8.53     11.88 o
  19   5   5       39.08       42.44     11.59 o
  21   5   5        0.07       19.29     29.37 o
 -20   6   5       13.03       13.18      5.09 o
 -18   6   5       40.60       30.59      7.26 o
 -16   6   5       29.44       23.76     12.54 o
 -14   6   5       25.58       31.02     11.88 o
 -12   6   5        3.87       12.54      9.24 o
 -10   6   5        1.05       11.88     10.56 o
  -8   6   5        2.25       -1.98     15.18 o
  -6   6   5        0.09      -11.88     15.18 o
  -4   6   5        6.24       -7.26      7.26 o
  -2   6   5       30.06       17.82     11.22 o
   0   6   5        1.02       -1.20      6.01 o
   2   6   5      127.29      133.95     12.79 o
   4   6   5       95.75       92.64     21.78 o
   6   6   5       11.81        9.13      8.16 o
   8   6   5       21.13       26.39      8.99 o
  10   6   5        5.58        8.09     12.21 o
  12   6   5        5.34        7.50     10.56 o
  14   6   5        2.59       11.81     14.19 o
  -9   7   5       23.02       25.08     13.86 o
  -7   7   5        0.58        0.00      9.24 o
  -5   7   5       12.45        3.96     10.56 o
  -3   7   5       18.57       17.16     14.52 o
  -1   7   5       26.39       29.70      9.24 o
   1   7   5       36.62       40.26     11.88 o
   3   7   5        0.55        1.98      8.40 o
   5   7   5      118.17      111.99     18.48 o
 -34   0   6        0.13        3.96     22.44 o
 -32   0   6       88.43      116.17     27.72 o
 -30   0   6       82.27      187.46     42.24 o
 -28   0   6       55.30       33.66     14.52 o
 -26   0   6       24.69       24.42     24.42 o
 -24   0   6     1091.14     1206.60     66.01 o
 -22   0   6      279.59      301.65     24.42 o
 -20   0   6      269.50      266.01     23.10 o
 -18   0   6      132.24      161.06     17.16 o
 -16   0   6      262.26      238.94     13.86 o
 -14   0   6      155.08      152.48      9.90 o
 -12   0   6     2199.64     2147.86     76.57 o
 -10   0   6      809.03      803.96     35.64 o
  -8   0   6      474.93      519.47     17.82 o
  -6   0   6      415.59      419.80     15.18 o
  -4   0   6     1435.58     1341.92     35.64 o
  -2   0   6     2391.71     2308.25     56.11 o
   0   0   6       59.76       55.45      5.28 o
   2   0   6      475.92      403.96     13.86 o
   4   0   6      838.25      715.51     23.10 o
   6   0   6     2697.98     2673.27     70.63 o
   8   0   6       61.73       63.37      7.26 o
  10   0   6     2007.63     2048.19     60.73 o
  12   0   6      580.62      648.19     25.74 o
  14   0   6      356.08      376.90     18.48 o
  16   0   6        1.51       17.82     12.54 o
  18   0   6        4.33        9.24      9.90 o
  20   0   6        0.02       -1.98      8.58 o
  22   0   6       33.36       21.78     13.20 o
  24   0   6       55.53       79.87     14.52 o
  26   0   6       82.57       78.55     16.50 o
  28   0   6        0.41       14.52     11.22 o
 -33   1   6        3.26       29.31     13.78 o
 -31   1   6        2.00       -1.27     14.52 o
 -29   1   6      101.59       94.71     22.11 o
 -27   1   6       36.47       28.57     13.48 o
 -25   1   6       65.97       69.24     10.27 o
 -23   1   6      327.20      327.90     23.48 o
 -21   1   6      627.65      710.46     32.51 o
 -19   1   6      105.87       95.58     21.12 o
 -17   1   6       16.03       18.82     13.86 o
 -15   1   6      313.13      327.24     10.49 o
 -13   1   6     1205.88     1429.50     33.33 o
 -11   1   6      396.55      347.25     14.27 o
  -9   1   6     5146.01     5163.29     98.92 o
  -7   1   6      255.84      240.73      8.16 o
  -5   1   6     3127.76     2803.03     49.00 o
  -3   1   6       93.81       75.37      4.42 o
  -1   1   6     3739.40     3470.11     57.87 o
   1   1   6      241.63      256.47      7.93 o
   3   1   6       29.97       33.48      4.39 o
   5   1   6        6.21        1.98      3.73 o
   7   1   6        0.26       -3.65      3.65 o
   9   1   6       34.02       38.75      5.60 o
  11   1   6     3233.08     3678.53     70.24 o
  13   1   6       21.18       18.88      8.58 o
  15   1   6      191.56      220.45     16.50 o
  17   1   6      105.28      111.87      8.40 o
  19   1   6        7.47        0.66      9.90 o
  21   1   6        2.56       -4.45      8.58 o
  23   1   6       79.95       85.63     10.87 o
  25   1   6       61.52       34.34     17.82 o
  27   1   6        0.97       -1.54      8.25 o
  29   1   6        0.01      -10.89     13.54 o
 -32   2   6       53.44       52.25     13.15 o
 -30   2   6        0.00       -9.67     11.38 o
 -28   2   6        0.57        9.60     11.88 o
 -26   2   6        0.24        7.07      7.92 o
 -24   2   6        1.21       -2.00      6.76 o
 -22   2   6        0.40       -2.54      7.59 o
 -20   2   6        0.43        3.04      9.57 o
 -18   2   6      101.93      122.29     10.14 o
 -16   2   6     1753.12     1932.54     46.01 o
 -14   2   6      188.35      195.84      9.32 o
 -12   2   6     2876.46     3089.53    106.27 o
 -10   2   6      294.19      328.55     11.09 o
  -8   2   6        1.98        2.19      3.60 o
  -6   2   6      428.61      432.98     13.55 o
  -4   2   6     1262.21     1312.19     24.68 o
  -2   2   6     4005.69     4155.08     94.72 o
   0   2   6     2475.38     2556.48     58.09 o
   2   2   6     5404.74     5884.54     97.08 o
   4   2   6       89.37      126.66      6.48 o
   6   2   6      272.52      300.33      9.56 o
   8   2   6       56.76       64.66      5.54 o
  10   2   6       92.48       79.61      8.16 o
  12   2   6       25.92       22.96      6.60 o
  14   2   6     2824.40     3021.08     63.89 o
  16   2   6       42.10       41.48      7.59 o
  18   2   6      441.69      494.01     19.07 o
  20   2   6       16.74        6.85      6.29 o
  22   2   6        1.76        5.26      9.57 o
  24   2   6        1.39       -3.39      7.92 o
  26   2   6       19.57       15.12      9.49 o
  28   2   6        0.10      -11.98     12.65 o
 -31   3   6        6.40      -13.53     13.53 o
 -29   3   6       33.97       13.76     14.19 o
 -27   3   6       11.74       19.87     12.87 o
 -25   3   6       19.00       15.70      7.59 o
 -23   3   6       32.75       28.41      6.95 o
 -21   3   6       42.34       42.45     12.87 o
 -19   3   6       31.37       14.14      6.34 o
 -17   3   6       18.95       23.76      7.00 o
 -15   3   6      330.03      373.10     11.79 o
 -13   3   6      227.68      229.00     14.19 o
 -11   3   6      104.34      107.12      5.90 o
  -9   3   6      584.63      538.40     14.09 o
  -7   3   6      369.85      390.29      9.56 o
  -5   3   6        2.39        4.82      5.94 o
  -3   3   6       26.92       23.95      3.01 o
  -1   3   6       11.75        7.31      2.80 o
   1   3   6      116.44      134.16      5.35 o
   3   3   6        8.48        8.36      3.48 o
   5   3   6        0.40       -2.76      3.95 o
   7   3   6       82.47       73.32      6.60 o
   9   3   6      369.40      382.77     12.78 o
  11   3   6      111.81      117.18     10.56 o
  13   3   6       62.66       60.33      7.13 o
  15   3   6       75.13       94.02      8.63 o
  17   3   6      117.96       99.64     13.86 o
  19   3   6       78.62       71.83      9.02 o
  21   3   6      220.37      279.99     16.83 o
  23   3   6       35.06       32.87      8.88 o
  25   3   6       45.04       42.29     10.23 o
 -28   4   6        2.95        2.09     10.26 o
 -26   4   6        0.63      -12.54     12.54 o
 -24   4   6        5.39       -2.59      9.24 o
 -22   4   6        2.33        7.84      9.90 o
 -20   4   6      342.89      325.01     14.26 o
 -18   4   6       88.99       79.81     10.89 o
 -16   4   6       13.62        8.61      4.50 o
 -14   4   6       16.75       12.25      3.73 o
 -12   4   6        2.46        0.55      3.24 o
 -10   4   6      449.41      459.73     23.10 o
  -8   4   6       81.77       98.35     17.82 o
  -6   4   6      431.89      432.69     20.27 o
  -4   4   6      399.04      355.13     32.34 o
  -2   4   6      146.02      136.93     11.71 o
   0   4   6       40.38       43.25     20.79 o
   2   4   6       42.95       39.83      3.48 o
   4   4   6      153.49      128.64      6.48 o
   6   4   6        3.45        5.79      4.62 o
   8   4   6      704.26      806.91     20.73 o
  10   4   6        3.35        6.27      3.90 o
  12   4   6        3.76       -4.60      4.60 o
  14   4   6       48.81       38.51      7.69 o
  16   4   6       55.42       39.27      7.13 o
  18   4   6      337.86      395.92     18.33 o
  20   4   6       37.80       44.16      7.42 o
  22   4   6      159.33      204.15     14.91 o
 -25   5   6       14.65       11.93      7.73 o
 -23   5   6        3.31        4.85      6.47 o
 -21   5   6        0.01        1.64      6.93 o
 -19   5   6      277.38      283.46     13.79 o
 -17   5   6        3.70        0.50      6.93 o
 -15   5   6      111.76      134.82     26.07 o
 -13   5   6       20.11        3.96      8.58 o
 -11   5   6      142.14      168.98     21.78 o
  -9   5   6      106.89      118.15     21.78 o
  -7   5   6      223.92      190.10     23.76 o
  -5   5   6      152.38      151.86     14.85 o
  -3   5   6       23.88       11.59      8.36 o
  -1   5   6        8.00       -2.42      7.67 o
   1   5   6        3.50       -0.22      5.37 o
   3   5   6      188.96      179.16     17.49 o
   5   5   6      200.10      185.58     14.85 o
   7   5   6      296.27      223.82     11.86 o
   9   5   6       83.43       79.56      8.25 o
  11   5   6       29.54       20.53      8.29 o
  13   5   6       50.56       40.83     10.56 o
  15   5   6       19.37       17.24      6.79 o
  17   5   6        6.49        4.09      7.14 o
  19   5   6        4.88        1.65     10.50 o
 -18   6   6       19.54       21.78     18.48 o
 -16   6   6       97.13      106.27     14.52 o
 -14   6   6       74.73       67.99     12.54 o
 -12   6   6       10.06       17.82     12.54 o
 -10   6   6       37.26       33.66     18.48 o
  -8   6   6        0.10      -18.48     18.48 o
  -6   6   6        0.00        6.60     15.18 o
  -4   6   6        7.71        8.58     14.52 o
  -2   6   6       54.09       64.40     11.26 o
   0   6   6        0.23       -0.36      9.57 o
   2   6   6        8.31       -8.68     24.75 o
   4   6   6       19.79       21.60     13.20 o
   6   6   6       40.85       35.12      8.66 o
   8   6   6       37.23       29.11     17.49 o
  10   6   6        1.20       -3.60      3.60 o
  12   6   6        6.93        7.04      4.72 o
  14   6   6        5.05        6.25     18.15 o
  -5   7   6       18.23       24.42     17.16 o
  -3   7   6        0.01       12.54     23.10 o
  -1   7   6        3.11       17.16     23.76 o
   1   7   6        1.74        7.30      7.80 o
 -33   1   7        6.18       31.54     16.78 o
 -31   1   7       45.31       40.41     15.84 o
 -29   1   7       13.17       30.24     37.62 o
 -27   1   7        7.43       12.85      8.54 o
 -25   1   7      147.62      129.33     12.13 o
 -23   1   7      121.63      123.21     19.47 o
 -21   1   7       86.96       70.34     11.37 o
 -19   1   7        5.62       10.56      5.60 o
 -17   1   7        0.67        1.57      3.65 o
 -15   1   7       95.50      101.07     29.04 o
 -13   1   7     3905.22     4115.81     98.48 o
 -11   1   7      912.86      911.62     28.21 o
  -9   1   7     2053.44     2176.80     47.62 o
  -7   1   7      399.93      348.53     12.87 o
  -5   1   7      216.69      246.43     14.19 o
  -3   1   7     2116.49     1990.08     36.41 o
  -1   1   7       96.12       93.73      5.82 o
   1   1   7       43.08       44.77      7.26 o
   3   1   7       60.47       62.81      5.54 o
   5   1   7     2879.35     2975.93     55.07 o
   7   1   7     3914.09     4059.80    110.89 o
   9   1   7      356.01      385.20     13.04 o
  11   1   7      230.64      252.51     12.11 o
  13   1   7        7.44        7.00      5.00 o
  15   1   7        3.39        9.83     15.51 o
  17   1   7       13.87       17.16      6.07 o
  19   1   7        5.16       -0.99      7.00 o
  21   1   7        8.58        9.56      8.40 o
  23   1   7       12.10       20.64     10.14 o
  25   1   7       74.97       70.34     11.37 o
  27   1   7        3.31        4.94     11.73 o
 -32   2   7        0.15        0.45     13.25 o
 -30   2   7        4.64       23.89     12.78 o
 -28   2   7        4.01       -4.29      8.87 o
 -26   2   7      107.85      104.87     19.80 o
 -24   2   7        0.58        6.02      7.29 o
 -22   2   7       24.29       33.96      8.58 o
 -20   2   7        1.44        1.98      5.60 o
 -18   2   7       45.26       54.37      6.47 o
 -16   2   7       99.20      106.74      8.49 o
 -14   2   7        0.12       -5.64      5.64 o
 -12   2   7      212.85      216.93     16.17 o
 -10   2   7      241.79      264.96     12.13 o
  -8   2   7       82.89       87.08      7.14 o
  -6   2   7     1866.74     2050.13     37.10 o
  -4   2   7     1425.38     1400.58     26.59 o
  -2   2   7    24672.81    25596.72    809.24 o
   0   2   7        5.41        8.85      6.60 o
   2   2   7      791.14      792.08     18.33 o
   4   2   7      107.04      109.93     12.87 o
   6   2   7        4.47        3.96      4.20 o
   8   2   7       48.90       54.27      6.66 o
  10   2   7      475.33      501.98     15.38 o
  12   2   7       78.93       54.91      7.47 o
  14   2   7     4158.26     4938.35     97.28 o
  16   2   7      384.32      402.87     16.49 o
  18   2   7      191.56      170.84     13.25 o
  20   2   7        0.80        2.81      6.29 o
  22   2   7        2.23        2.64      7.69 o
  24   2   7       12.51       16.69      7.13 o
  26   2   7        0.04        4.27     14.85 o
 -31   3   7        3.17       -0.40     12.21 o
 -29   3   7      204.82      214.42     18.56 o
 -27   3   7       15.00        9.64      7.69 o
 -25   3   7      206.45      202.41     16.72 o
 -23   3   7        1.07        2.27      8.58 o
 -21   3   7       16.06       13.54      8.58 o
 -19   3   7       67.03       71.74      8.58 o
 -17   3   7        0.02       -7.92      7.92 o
 -15   3   7       11.90        8.50      5.09 o
 -13   3   7        0.81       -4.04      5.09 o
 -11   3   7      235.61      270.95     16.83 o
  -9   3   7      209.58      176.51      6.69 o
  -7   3   7       22.96       14.23      4.66 o
  -5   3   7      584.12      591.00     17.19 o
  -3   3   7      363.11      369.12      9.56 o
  -1   3   7       32.76       31.53      3.96 o
   1   3   7        2.35        0.79      3.48 o
   3   3   7      183.15      155.35      6.19 o
   5   3   7        0.00       -0.46      4.60 o
   7   3   7       34.41       36.30      6.60 o
   9   3   7      128.73      125.09      9.02 o
  11   3   7        1.51       -2.20      4.95 o
  13   3   7       72.85       43.93      8.58 o
  15   3   7      422.74      456.28     33.00 o
  17   3   7      369.81      408.04     45.21 o
  19   3   7        1.98       11.45      8.08 o
  21   3   7      126.58      122.32     13.04 o
  23   3   7       38.59       47.46     11.89 o
  25   3   7       21.28       26.39      9.96 o
 -28   4   7        4.95       10.49      8.40 o
 -26   4   7        0.20        0.96     15.51 o
 -24   4   7        0.84       -4.42      7.26 o
 -22   4   7        5.04        7.97      5.25 o
 -20   4   7        2.45       -5.71      5.71 o
 -18   4   7      122.73       99.51     10.89 o
 -16   4   7        0.96        1.77      4.95 o
 -12   4   7       82.01       74.91      5.46 o
 -10   4   7     1003.39     1026.02     25.08 o
  -8   4   7      826.20      931.91     18.98 o
  -6   4   7     4897.13     5473.21    139.74 o
  -4   4   7      566.15      629.86     25.20 o
  -2   4   7      254.10      256.20     35.64 o
   0   4   7        3.18        0.83      1.70 o
   2   4   7       14.02       10.81      3.30 o
   4   4   7       11.33        3.42      3.95 o
   6   4   7       20.30       11.22      4.67 o
   8   4   7       16.72       19.77      4.60 o
  10   4   7        8.54        3.63      8.91 o
  12   4   7        8.53       -3.34      4.27 o
  14   4   7        6.02       -7.42      7.42 o
  16   4   7       70.52       62.15      8.06 o
  18   4   7      500.95      599.79     24.26 o
  20   4   7       38.90       69.98     17.49 o
  22   4   7      133.47      115.49     14.19 o
 -23   5   7        0.69        2.68      6.27 o
 -21   5   7        3.74       12.31      6.96 o
 -19   5   7       29.06       21.23      5.37 o
 -17   5   7      136.06      142.21      8.49 o
 -15   5   7        0.53        0.88      8.58 o
 -13   5   7        0.84       13.86     16.50 o
 -11   5   7      280.56      293.07     33.00 o
  -9   5   7       33.71       43.56     15.84 o
  -7   5   7        0.09       -6.60     15.18 o
  -5   5   7      198.78      201.86     16.83 o
  -3   5   7        1.79       10.74     11.88 o
  -1   5   7      143.27      158.62     14.85 o
   1   5   7        6.89       22.44     11.09 o
   3   5   7      111.03       97.80     16.45 o
   5   5   7      141.99      115.66      9.90 o
   7   5   7        0.09        8.98      6.05 o
   9   5   7        1.63       10.67      3.90 o
  11   5   7       69.48       64.80      7.77 o
  13   5   7       21.01       30.86      8.08 o
  15   5   7        0.92        8.58      8.40 o
  17   5   7      117.49      134.86     20.13 o
 -18   6   7      101.23       51.49     15.18 o
 -16   6   7       17.89       15.18     13.20 o
 -14   6   7       88.43       81.19     15.84 o
 -12   6   7       37.39       58.09     11.22 o
 -10   6   7        0.36       16.50     27.06 o
  -8   6   7       22.78       21.12     14.52 o
  -6   6   7        9.48        9.90     12.54 o
  -4   6   7        1.66        7.45     14.19 o
  -2   6   7        0.05      -10.70     10.70 o
   0   6   7       21.54       13.15      8.06 o
   2   6   7        0.15       -6.60      8.40 o
   4   6   7        3.45       11.97      9.90 o
   6   6   7        2.97        1.81     10.03 o
   8   6   7        0.36        5.02      9.91 o
  10   6   7        0.68       -5.85     10.56 o
  12   6   7        3.01       -6.19      6.19 o
 -32   0   8       11.07       25.74     14.52 o
 -30   0   8        2.70       -9.90     12.54 o
 -28   0   8        5.06        9.24      9.24 o
 -26   0   8     3379.42     3955.12    132.67 o
 -24   0   8       45.19       49.50     13.20 o
 -22   0   8     8586.31    10081.20    269.31 o
 -20   0   8      219.96      220.46     17.16 o
 -18   0   8       83.87       74.59     15.84 o
 -16   0   8       37.10       36.30      9.90 o
 -14   0   8      252.83      282.51     19.14 o
 -12   0   8      201.47      196.04     16.50 o
 -10   0   8      137.26      114.19     10.56 o
  -8   0   8      376.60      330.03     13.20 o
  -6   0   8       77.85       91.09      8.58 o
  -4   0   8       94.20      126.73     11.88 o
  -2   0   8       14.50       21.78      6.60 o
   0   0   8      176.26      168.32      9.90 o
   2   0   8      870.11      835.64     27.06 o
   4   0   8      199.35      205.94     11.88 o
   6   0   8      524.29      503.63     19.80 o
   8   0   8      315.55      304.29     15.18 o
  10   0   8       81.16       88.45     10.56 o
  12   0   8       47.82       50.17     11.88 o
  14   0   8      152.33      186.80     15.84 o
  16   0   8       71.70       56.77     11.88 o
  18   0   8        6.40        3.96     12.54 o
  20   0   8       14.00       33.66     11.88 o
  22   0   8       18.11      -10.56     11.88 o
  24   0   8      163.43      157.76     23.76 o
  26   0   8        8.43       -1.98     13.20 o
 -33   1   8        1.78       -0.86     18.81 o
 -31   1   8        0.26        9.34     14.85 o
 -29   1   8       29.42       23.16     15.84 o
 -27   1   8       68.87       78.89     12.54 o
 -25   1   8       63.07       60.46      9.20 o
 -23   1   8       48.07       39.47      8.08 o
 -21   1   8        7.39        1.06      6.95 o
 -19   1   8       27.66       31.23     10.89 o
 -17   1   8       87.08       81.85     24.09 o
 -15   1   8        1.18       -5.37      5.37 o
 -13   1   8      402.96      462.54     21.84 o
 -11   1   8     1198.07     1239.41     30.13 o
  -9   1   8       48.32       79.41      8.58 o
  -7   1   8      221.88      222.66     10.23 o
  -5   1   8     1741.92     1726.06     32.38 o
  -3   1   8     2789.14     2811.25     50.17 o
  -1   1   8      434.82      495.65     13.76 o
   1   1   8    10175.16    10215.21    188.45 o
   3   1   8        0.30        8.23      6.01 o
   5   1   8       52.46       58.44      6.76 o
   7   1   8       42.33       47.31      8.58 o
   9   1   8      137.91      141.18      9.90 o
  11   1   8       20.71       26.38      7.59 o
  13   1   8      277.43      303.72     14.38 o
  15   1   8        6.75        4.26      7.02 o
  17   1   8      130.34      129.14     14.52 o
  19   1   8       11.53       25.05      9.25 o
  21   1   8      183.34      184.31     13.62 o
  23   1   8        3.77       17.31     14.19 o
  25   1   8       43.30       21.91      9.30 o
 -32   2   8       14.75       16.72     11.73 o
 -30   2   8        0.03        3.65      7.08 o
 -28   2   8       28.45       46.21     10.24 o
 -26   2   8        4.49       -0.54      5.98 o
 -24   2   8        2.49        2.98      6.66 o
 -22   2   8        8.85        6.27      5.54 o
 -20   2   8       18.04        9.24     10.56 o
 -18   2   8       33.97       40.93      7.19 o
 -16   2   8      144.19      144.99     10.46 o
 -14   2   8      205.24      223.20     10.57 o
 -12   2   8       11.80        3.96      6.29 o
 -10   2   8       25.73       23.34     11.55 o
  -8   2   8       38.38       40.84      7.92 o
  -6   2   8     3635.67     4043.89     82.18 o
  -4   2   8        4.71       16.14     14.85 o
   0   2   8      137.24      173.70     11.88 o
   2   2   8      519.43      561.50     15.84 o
   4   2   8      175.00      169.04      8.87 o
   6   2   8       38.66       33.27      5.35 o
   8   2   8       12.31        3.90      5.00 o
  10   2   8     1060.60     1133.51     33.00 o
  12   2   8      906.63     1030.54     26.83 o
  14   2   8      826.09      948.29     27.28 o
  16   2   8      611.27      697.07     34.32 o
  18   2   8      117.83       95.76      9.96 o
  20   2   8        8.83        0.32      7.69 o
  22   2   8        4.88       -1.86      8.72 o
  24   2   8       36.08       60.29     13.25 o
 -29   3   8       28.81       12.21     10.26 o
 -27   3   8        7.90        4.35     10.23 o
 -25   3   8       11.35        5.28      7.26 o
 -23   3   8       23.88       15.72      9.57 o
 -21   3   8       51.85       55.35      7.93 o
 -19   3   8      107.78       96.93      8.40 o
 -17   3   8      279.00      288.69     26.73 o
 -15   3   8      414.32      414.29     16.13 o
 -13   3   8      171.66      165.53      8.66 o
 -11   3   8      260.71      256.60     26.40 o
  -9   3   8     1309.18     1297.78     46.86 o
  -7   3   8       64.24       56.87      9.24 o
  -5   3   8        3.15       -2.07      3.17 o
  -3   3   8      119.83      120.75     15.18 o
  -1   3   8       52.44       42.63      4.62 o
   1   3   8      312.31      341.28     10.49 o
   3   3   8       43.26       35.18      5.13 o
   5   3   8        5.08        2.52      3.95 o
   7   3   8        4.30       11.88      5.60 o
   9   3   8        0.62        5.60      5.82 o
  11   3   8        8.94       13.20      9.90 o
  13   3   8       21.22       19.43      5.82 o
  15   3   8      139.07      144.38     10.70 o
  17   3   8        9.28        4.66      8.91 o
  19   3   8       94.38      113.39     15.51 o
  21   3   8       53.82       50.49     17.82 o
  23   3   8       31.69       30.85     10.03 o
 -28   4   8        2.70      -13.44     29.70 o
 -26   4   8        3.05        0.22      9.57 o
 -24   4   8        2.80        6.63      5.69 o
 -22   4   8        1.17        7.31      5.77 o
 -20   4   8       10.20       20.61      9.57 o
 -18   4   8       39.33       35.86      5.69 o
 -16   4   8        0.93       -8.58     17.16 o
 -14   4   8        0.39        7.40      4.47 o
 -12   4   8        0.12        3.80      7.92 o
 -10   4   8     1451.79     1502.52     35.29 o
  -8   4   8     1277.25     1360.46     27.54 o
  -6   4   8     1865.89     2098.24     95.05 o
  -4   4   8      260.44      254.04      7.51 o
  -2   4   8      213.91      227.18      8.67 o
   0   4   8        4.34        9.15      5.28 o
   2   4   8        0.67        0.06      2.54 o
   4   4   8      446.69      420.60     24.75 o
   6   4   8        3.38        0.31      8.25 o
   8   4   8       99.33       81.56      7.42 o
  10   4   8       15.10        7.80      5.28 o
  12   4   8        0.50       -4.13      5.35 o
  14   4   8        0.96       -6.60      6.60 o
  16   4   8       10.13       -6.66      6.66 o
  18   4   8       96.69       89.90     12.05 o
  20   4   8       14.22        8.88      9.02 o
 -23   5   8        2.92        5.34      6.60 o
 -21   5   8       28.08       34.61      7.26 o
 -19   5   8      215.29      207.39     10.60 o
 -17   5   8        7.90       11.93      4.34 o
 -15   5   8       44.68       42.83     10.23 o
 -13   5   8        0.12        5.94     13.20 o
 -11   5   8        1.55      -15.18     16.50 o
  -9   5   8      178.00      168.98     20.46 o
  -7   5   8       11.78       11.06      9.77 o
  -5   5   8      427.02      434.71     35.64 o
  -3   5   8        3.37       -7.93      7.93 o
  -1   5   8       72.64       60.73     12.60 o
   1   5   8       87.10       75.39     13.86 o
   3   5   8       57.04       58.69     13.48 o
   5   5   8      344.71      332.04     23.10 o
   7   5   8       22.12       16.85      4.42 o
   9   5   8      173.14      186.36     10.31 o
  11   5   8        1.58       -4.75      5.94 o
  13   5   8        0.18        5.21      6.19 o
  15   5   8        9.73       12.90      6.88 o
  17   5   8       50.57       59.71     15.18 o
 -16   6   8       65.68       46.20     14.52 o
 -14   6   8       96.64       93.07     21.12 o
 -12   6   8        4.71        0.66     19.80 o
 -10   6   8       13.31       10.56     18.48 o
  -8   6   8        4.50       -9.90     11.88 o
  -6   6   8        7.41        1.32     26.40 o
  -4   6   8        7.91        8.91     11.67 o
  -2   6   8       18.20       44.21     40.26 o
   0   6   8       18.71       20.93     19.80 o
   2   6   8        0.65        6.31     12.31 o
   4   6   8        0.42       -1.32     15.84 o
   6   6   8        0.00      -18.28     30.69 o
   8   6   8        4.85        9.58     10.09 o
  10   6   8        0.87       -5.38     28.05 o
 -33   1   9        1.13       15.62     10.74 o
 -31   1   9        1.53       12.15      9.20 o
 -29   1   9        4.20        9.31      7.89 o
 -27   1   9       48.22       59.75     18.81 o
 -25   1   9      202.54      229.39     17.16 o
 -23   1   9       24.70       16.36      7.69 o
 -21   1   9        8.37        5.28      5.94 o
 -19   1   9       45.47       47.72      7.08 o
 -17   1   9      367.60      393.60     21.45 o
 -15   1   9      306.90      360.12     17.74 o
 -13   1   9        1.09       -6.55      7.47 o
 -11   1   9       17.14        9.36      6.43 o
  -9   1   9       79.73       87.96      8.08 o
  -7   1   9       70.94       81.66     19.80 o
  -5   1   9       40.28       29.74      8.91 o
  -3   1   9       50.17       47.71      8.91 o
  -1   1   9       34.64       38.23      6.29 o
   1   1   9     2973.25     3255.07     85.81 o
   3   1   9     1270.77     1387.79     30.34 o
   5   1   9      680.70      689.63     20.05 o
   7   1   9       22.85       19.20      5.35 o
   9   1   9        5.80       -1.53     13.86 o
  11   1   9        4.66        7.00      6.59 o
  13   1   9      180.29      175.63     12.87 o
  15   1   9      386.53      416.71     17.86 o
  17   1   9       36.97       35.08      8.88 o
  19   1   9       13.31        4.02      7.42 o
  21   1   9       11.01       28.50      9.99 o
  23   1   9       33.80       34.32     11.20 o
  25   1   9       32.93       24.51     11.56 o
 -32   2   9        0.21       16.52     11.22 o
 -30   2   9        9.87       24.72     10.31 o
 -28   2   9        0.35       -2.39     13.20 o
 -26   2   9        0.04       -9.32     18.48 o
 -24   2   9       33.47       44.99      9.09 o
 -22   2   9      103.54       99.78     13.53 o
 -20   2   9        5.18        9.14      6.01 o
 -18   2   9       32.83       25.87     12.21 o
 -16   2   9        2.51       10.30      6.59 o
 -14   2   9       22.86       20.52      4.96 o
 -12   2   9        3.53        7.51      6.47 o
 -10   2   9        0.40       -1.41      6.34 o
  -8   2   9      556.50      551.84     14.47 o
  -6   2   9      387.48      461.78     14.00 o
  -4   2   9      145.07      150.28      7.69 o
  -2   2   9     3171.89     3431.24     63.71 o
   0   2   9      191.46      219.79     10.23 o
   2   2   9      759.97      834.42     32.01 o
   4   2   9      306.36      344.86     16.17 o
   6   2   9       16.03       17.47      6.82 o
   8   2   9     1311.99     1445.63     33.78 o
  10   2   9      199.19      218.05     10.96 o
  12   2   9        1.69        5.13      9.02 o
  14   2   9        7.27       -7.69      7.69 o
  16   2   9       64.58       51.02      7.92 o
  18   2   9        4.65        3.26      7.26 o
  20   2   9        0.04       -0.36     11.88 o
  22   2   9        5.66       -0.10      9.20 o
  24   2   9       79.16       90.17     14.38 o
 -29   3   9       14.94       11.69     19.14 o
 -27   3   9       31.71       35.21     10.24 o
 -25   3   9       35.76       27.13      8.29 o
 -23   3   9       76.61       52.21     19.14 o
 -21   3   9       49.63       39.75      6.96 o
 -19   3   9     1053.81     1083.50     33.33 o
 -17   3   9       35.09       43.79     26.40 o
 -15   3   9      709.65      774.80     23.86 o
 -13   3   9        7.81       13.91     16.50 o
 -11   3   9      385.83      446.25     13.33 o
  -9   3   9      127.10      129.60     22.77 o
  -7   3   9       42.50       34.46      6.55 o
  -5   3   9        1.33       -4.95      4.95 o
  -3   3   9       34.96       20.38      5.35 o
  -1   3   9      173.53      192.09      9.33 o
   1   3   9      101.28      111.32      6.96 o
   3   3   9      297.76      287.95     18.81 o
   5   3   9       15.90       13.30      4.75 o
   7   3   9        4.07        1.65      4.20 o
   9   3   9       17.12       10.71      6.01 o
  11   3   9        0.71       -1.05      7.59 o
  13   3   9        0.76       -3.30     17.82 o
  15   3   9        2.38        0.33      5.60 o
  17   3   9        0.01       -8.67      8.67 o
  19   3   9        0.94       15.86      8.40 o
  21   3   9        8.05        6.10     10.23 o
 -26   4   9        2.11       -1.30      7.08 o
 -24   4   9       15.00       12.93     11.55 o
 -22   4   9       26.49       12.40      7.65 o
 -20   4   9        0.03        0.10      5.69 o
 -18   4   9        0.24        1.78      9.57 o
 -16   4   9        6.71       12.15     12.21 o
 -14   4   9      153.86      166.39     17.49 o
 -12   4   9       89.97      106.95     11.88 o
 -10   4   9      120.26       99.33     23.76 o
  -8   4   9      642.30      660.66     17.05 o
  -6   4   9       31.23       29.75     11.55 o
  -4   4   9      331.06      331.17     12.72 o
  -2   4   9       28.71       22.17      4.42 o
   0   4   9       27.60       25.65      4.60 o
   2   4   9       11.55        4.44      8.91 o
   4   4   9       86.20       72.04      6.01 o
   6   4   9       22.70       14.70      4.60 o
   8   4   9        1.03       -4.75      4.75 o
  10   4   9        3.29       13.86     14.52 o
  12   4   9       19.71       19.45      7.08 o
  14   4   9       37.52       21.50      7.92 o
  16   4   9       38.52       30.14      7.77 o
  18   4   9       16.72        1.54     13.86 o
 -21   5   9        6.71        1.45      5.18 o
 -19   5   9       11.07        8.63      5.18 o
 -17   5   9        0.00       -2.94      4.34 o
 -15   5   9        0.20       -0.24      9.90 o
 -13   5   9       17.97       17.16     15.84 o
 -11   5   9       61.96       77.89     24.42 o
  -9   5   9        4.36      -14.52     19.14 o
  -7   5   9       23.89       35.96     13.25 o
  -5   5   9        9.84       19.36     15.51 o
  -3   5   9       10.61        5.84     32.01 o
  -1   5   9       92.39      112.64     16.56 o
   1   5   9       23.73       12.48      8.91 o
   3   5   9        8.93       11.93      2.54 o
   5   5   9      283.56      295.60     12.83 o
   7   5   9       73.30       58.07      7.00 o
   9   5   9      109.03       97.78      8.63 o
  11   5   9        0.34        4.90      7.92 o
  13   5   9       15.45       15.18      9.57 o
  15   5   9       47.12       55.81     14.19 o
 -14   6   9       42.80       58.09     26.40 o
 -12   6   9        0.01       49.50     25.08 o
 -10   6   9       34.21        9.90     24.42 o
  -8   6   9       56.07        5.28     20.46 o
  -6   6   9      155.25      135.77     26.40 o
  -4   6   9      117.72      132.61     17.74 o
  -2   6   9       24.06       51.51     14.52 o
   0   6   9        0.60       25.50     29.70 o
   2   6   9        5.18       20.16     15.36 o
   4   6   9       12.88       20.03     18.48 o
   6   6   9        0.02        7.26     13.86 o
 -32   0  10        9.66        9.24     15.18 o
 -30   0  10       36.63       40.92     14.52 o
 -28   0  10      111.65       99.67     15.84 o
 -26   0  10      166.27      141.91     17.82 o
 -24   0  10      850.14      961.06     42.24 o
 -22   0  10      308.27      343.23     24.42 o
 -20   0  10      149.72      147.19     14.52 o
 -18   0  10      221.87      216.50     22.44 o
 -16   0  10      631.50      679.87     44.88 o
 -14   0  10       22.80       20.46     19.14 o
 -12   0  10     8443.61     9713.54    237.62 o
 -10   0  10      169.44      194.72     15.18 o
  -8   0  10     1426.44     1645.55     46.86 o
  -6   0  10       64.91       64.69      9.24 o
  -4   0  10      210.48      203.96     15.18 o
  -2   0  10      207.27      206.60     13.20 o
   0   0  10      721.88      750.50     28.38 o
   2   0  10      256.41      252.15     15.18 o
   4   0  10      472.53      501.65     23.76 o
   6   0  10      207.85      187.46     17.82 o
   8   0  10      416.71      403.96     22.44 o
  10   0  10        3.25        8.58      9.24 o
  12   0  10      156.95      156.44     15.84 o
  14   0  10       10.81       -5.94     15.84 o
  16   0  10        0.43      -13.86     13.86 o
  18   0  10       35.69       43.56     11.22 o
  20   0  10       16.82       17.82     12.54 o
  22   0  10       15.87       12.54     13.86 o
  24   0  10        2.85       -1.98     19.14 o
 -31   1  10        7.21       28.94     13.62 o
 -29   1  10        7.20        2.94      7.61 o
 -27   1  10        1.29       -5.12      8.36 o
 -25   1  10       39.10       32.96      8.55 o
 -23   1  10       53.74       44.87      9.36 o
 -21   1  10       88.31       88.06      9.67 o
 -19   1  10      132.17      156.81     13.43 o
 -17   1  10       62.13       69.63     11.43 o
 -15   1  10        0.55       15.48     10.96 o
 -13   1  10       28.83       19.90      8.67 o
 -11   1  10        2.43       -6.01      6.01 o
  -9   1  10       78.83       76.33      8.83 o
  -7   1  10       28.82       29.34      6.01 o
  -5   1  10      378.71      366.34     11.56 o
  -3   1  10       20.11       21.23      5.60 o
  -1   1  10       11.50        8.91      5.60 o
   1   1  10      377.15      399.57     28.71 o
   3   1  10       92.28       96.17      7.89 o
   5   1  10        0.36       -3.50      5.35 o
   7   1  10        0.98       -2.57      6.29 o
   9   1  10        7.54        6.60     10.56 o
  11   1  10     2139.44     2543.23     66.34 o
  13   1  10       44.42       52.90     12.21 o
  15   1  10      998.36     1141.64     33.05 o
  17   1  10       24.90       13.93      8.83 o
  19   1  10        5.23       15.03      9.02 o
  21   1  10        4.46       -4.85      8.55 o
  23   1  10        3.81        4.82     11.55 o
 -30   2  10       10.28        6.27      7.93 o
 -28   2  10        1.79       -0.12     12.54 o
 -26   2  10        1.51       -3.19     12.87 o
 -24   2  10        6.32        7.04      6.28 o
 -22   2  10       19.83       28.54      9.57 o
 -20   2  10       41.21       41.99      8.25 o
 -18   2  10        3.57        4.73      8.06 o
 -16   2  10      265.46      245.95     15.75 o
 -14   2  10        2.08       -0.34      6.47 o
 -12   2  10       81.07       92.85      9.76 o
 -10   2  10       42.14       40.60      9.01 o
  -8   2  10      834.03      853.11     20.77 o
  -6   2  10        0.34       -3.40      6.29 o
  -4   2  10       75.69       62.11      7.00 o
  -2   2  10      179.31      164.18      9.33 o
   0   2  10      177.18      187.37     10.23 o
   2   2  10        9.43       11.06      5.94 o
   4   2  10       93.45      116.12      9.02 o
   6   2  10      154.42      167.94     11.43 o
   8   2  10      591.86      682.82     20.52 o
  10   2  10        1.88       -0.33      6.27 o
  12   2  10      125.31      126.77     10.46 o
  14   2  10      273.40      295.01     13.98 o
  16   2  10        4.27       21.99     10.94 o
  18   2  10        0.20        7.13      7.92 o
  20   2  10        0.83        6.66     10.23 o
  22   2  10        8.42       -6.07      8.79 o
 -29   3  10        1.10        6.11      8.72 o
 -27   3  10        4.44        6.19      8.16 o
 -25   3  10        4.94       -0.04      8.96 o
 -23   3  10       57.08       25.34     28.38 o
 -21   3  10       66.79       34.32      8.40 o
 -19   3  10       46.48       44.04      8.27 o
 -17   3  10       61.93       61.58     16.83 o
 -15   3  10      694.15      828.73     41.58 o
 -13   3  10        8.50        2.45      9.57 o
 -11   3  10      104.90      111.22     11.88 o
  -9   3  10     1073.31     1162.64     33.66 o
  -7   3  10      160.76      142.36      8.83 o
  -5   3  10      141.82      144.01      8.36 o
  -3   3  10     1098.23     1153.90     27.72 o
  -1   3  10     1188.35     1322.91     30.71 o
   1   3  10       36.40       33.82      5.82 o
   3   3  10       42.22       39.25      5.61 o
   5   3  10       45.09       48.15     10.23 o
   7   3  10       17.81       15.84      9.90 o
   9   3  10        0.90       -0.72      5.35 o
  11   3  10       34.29       40.17      6.66 o
  13   3  10        2.24       -0.47      7.08 o
  15   3  10        2.60       -2.37      7.89 o
  17   3  10        2.71        8.35      8.63 o
  19   3  10        3.63        4.55      9.24 o
 -26   4  10        6.93       15.96     10.46 o
 -24   4  10        6.26       -1.49      5.69 o
 -22   4  10        1.16       -0.36      6.70 o
 -20   4  10       18.65        9.05      6.55 o
 -18   4  10       41.19       40.72     11.55 o
 -16   4  10        0.77       -3.52      5.90 o
 -14   4  10       76.66       75.66      8.14 o
 -12   4  10       11.08       15.25      4.40 o
 -10   4  10      190.47      218.52      8.70 o
  -8   4  10       69.11       65.54      5.72 o
  -6   4  10       25.08       13.64     14.52 o
  -4   4  10        2.24       -5.05      5.05 o
  -2   4  10       47.29       37.60     20.79 o
   0   4  10      116.88      118.47      7.92 o
   2   4  10       91.89       85.46     12.21 o
   4   4  10      384.56      370.15     14.91 o
   6   4  10      222.45      201.08     11.26 o
   8   4  10      254.75      257.07     12.36 o
  10   4  10        2.03       -5.02      6.10 o
  14   4  10        1.02       -8.89      9.02 o
  16   4  10       12.44       -3.45     10.24 o
 -21   5  10        9.87        9.88     11.22 o
 -19   5  10       14.67       13.44      8.91 o
 -17   5  10       12.65       14.95     13.20 o
 -15   5  10       30.46       44.02      7.59 o
 -13   5  10        0.95       26.40     25.08 o
 -11   5  10       23.70       -5.28     21.78 o
  -9   5  10      118.54      113.35     17.49 o
  -7   5  10        0.74        4.22     10.98 o
  -5   5  10      159.75      145.98     17.08 o
  -3   5  10        1.68        0.45     14.35 o
  -1   5  10       62.85       48.11     16.49 o
   1   5  10        1.81       -0.34      2.59 o
   3   5  10        4.98        4.29      4.20 o
   5   5  10        0.89        1.04      4.75 o
   7   5  10       16.05        9.29      5.77 o
   9   5  10        6.64        3.30      6.59 o
  11   5  10        5.44        8.41      6.29 o
  13   5  10        1.84        0.60     11.12 o
 -12   6  10       60.28      126.73     38.28 o
 -10   6  10       10.67      -26.40     26.40 o
  -8   6  10       88.68       44.88     25.74 o
  -6   6  10       40.10       52.32     28.05 o
  -4   6  10       13.20       22.31     10.26 o
  -2   6  10        5.60        3.02      9.50 o
   0   6  10       38.58       81.43     14.35 o
   2   6  10        1.84        0.05     11.38 o
   4   6  10        0.12        7.61      9.96 o
 -31   1  11        1.53        3.64     15.51 o
 -29   1  11       73.91       45.41     22.77 o
 -27   1  11       19.35       34.48     16.50 o
 -25   1  11     1003.90     1222.38     62.38 o
 -23   1  11        7.47        9.24      7.92 o
 -21   1  11      237.73      265.98     25.74 o
 -19   1  11       53.51       74.96      9.20 o
 -17   1  11       83.19       65.34     11.56 o
 -15   1  11       15.97       21.40      8.83 o
 -13   1  11        2.38        2.33      9.02 o
 -11   1  11      201.19      209.84     11.55 o
  -9   1  11       68.87       64.03      7.47 o
  -7   1  11        0.51       -2.64      5.60 o
  -5   1  11       36.55       33.98      5.86 o
  -3   1  11        3.05        6.73      6.59 o
  -1   1  11        4.77        7.33      6.19 o
   1   1  11       11.95        9.54     14.52 o
   3   1  11       69.12       84.47     15.51 o
   5   1  11        2.16        0.84      6.20 o
   7   1  11       24.68       24.94      8.83 o
   9   1  11       40.50       28.22      7.69 o
  11   1  11     1155.47     1377.02     38.50 o
  13   1  11      211.40      234.18     13.04 o
  15   1  11      695.57      752.01     29.97 o
  17   1  11       47.76       39.44     17.82 o
  19   1  11        6.28      -10.70     10.70 o
  21   1  11        7.86        6.60      8.87 o
 -30   2  11        3.78        3.24     10.61 o
 -28   2  11       45.21       54.81     13.32 o
 -26   2  11       22.52        9.54     10.61 o
 -24   2  11       27.73       24.45      9.49 o
 -22   2  11       28.14       18.03      9.57 o
 -20   2  11       15.36        8.94      8.91 o
 -18   2  11       44.65       33.48      8.96 o
 -16   2  11       73.04       61.86     12.68 o
 -14   2  11        2.91       -6.31      8.25 o
 -12   2  11      220.87      209.59     37.29 o
 -10   2  11       26.23       16.14      6.96 o
  -8   2  11       86.60       99.22      9.09 o
  -6   2  11       11.30        7.26      6.82 o
  -4   2  11       61.14       44.71      7.42 o
  -2   2  11     1192.59     1225.62     43.23 o
   0   2  11        1.77        1.65      5.13 o
   2   2  11        5.06        8.33      6.93 o
   4   2  11       30.09       20.18      6.34 o
   6   2  11        3.28       14.84      8.16 o
   8   2  11      227.66      216.04     12.14 o
  10   2  11       64.94       65.81      7.93 o
  12   2  11      287.70      296.95     17.16 o
  14   2  11      197.17      217.76     14.94 o
  16   2  11       85.03       62.92     13.53 o
  18   2  11       13.47       22.62     10.60 o
  20   2  11       65.80       63.44     28.05 o
 -27   3  11        0.78       -4.26      8.63 o
 -25   3  11       34.57       22.07      8.63 o
 -23   3  11        7.97       18.13     13.20 o
 -21   3  11       14.55       14.39      7.73 o
 -19   3  11       17.64       13.58      9.90 o
 -17   3  11       68.28       46.81     10.89 o
 -15   3  11       61.85       74.45     22.77 o
 -13   3  11      274.71      282.46     32.34 o
 -11   3  11       83.07       98.37     28.71 o
  -9   3  11     3613.97     4311.45     93.53 o
  -7   3  11      329.84      395.31     14.23 o
  -5   3  11     6087.02     7252.17    133.24 o
  -3   3  11       24.16       28.55      5.71 o
  -1   3  11     2089.11     2367.46     50.38 o
   1   3  11       23.09       23.28      7.61 o
   3   3  11       51.45       45.96      9.57 o
   5   3  11        2.03       -4.88      4.88 o
   7   3  11        8.07       13.73      5.82 o
   9   3  11        3.00       -4.62     10.23 o
  11   3  11        2.35       -5.45      5.54 o
  13   3  11       24.40       30.57      9.16 o
  15   3  11        0.04      -10.93     14.52 o
  17   3  11        0.39        3.96      7.69 o
  19   3  11        1.54        8.43      9.96 o
 -24   4  11       17.95       20.55      9.77 o
 -22   4  11        0.00       -2.82      7.61 o
 -20   4  11        0.45        2.46      6.79 o
 -18   4  11       17.51       12.09      6.01 o
 -16   4  11       57.31       44.44      7.69 o
 -14   4  11        0.22       -1.45      5.94 o
 -12   4  11       36.47       28.62      5.46 o
 -10   4  11       35.03       40.36      8.91 o
  -8   4  11      206.19      220.62     14.52 o
  -6   4  11       87.30       99.24     16.17 o
  -4   4  11       28.57       23.78      4.67 o
  -2   4  11       25.83       17.46      5.07 o
   0   4  11       99.57       61.11     16.83 o
   2   4  11       82.56       81.71      8.25 o
   4   4  11       11.93        5.28      5.13 o
   6   4  11       81.61       64.87      7.61 o
   8   4  11       17.99        9.51     17.16 o
  10   4  11        5.08        5.87      7.92 o
  12   4  11        5.98        4.62      9.57 o
  14   4  11       65.87       59.23     28.71 o
 -19   5  11       17.59       22.36      6.93 o
 -17   5  11        0.43        9.77      7.59 o
 -15   5  11       44.26       65.86     13.86 o
 -13   5  11        0.79        1.41      9.90 o
 -11   5  11        6.85       11.22     25.74 o
  -9   5  11        0.35       -1.68     12.51 o
  -7   5  11        0.21      -12.93     12.93 o
  -5   5  11       44.53       31.52     11.43 o
  -3   5  11        1.83        5.61     10.27 o
  -1   5  11        1.39        1.69      2.60 o
   1   5  11        8.28        9.50      3.30 o
   3   5  11        2.89       10.63      5.94 o
   5   5  11        0.21        2.26      4.75 o
   7   5  11       14.23        5.32      4.42 o
   9   5  11        0.82       -5.37      9.90 o
  -6   6  11       18.78       -1.81     15.98 o
  -4   6  11       10.22      -12.20     18.89 o
  -2   6  11        8.50       25.32     17.29 o
 -30   0  12       54.22       63.37     19.80 o
 -28   0  12      113.84      110.89     19.80 o
 -26   0  12       44.74       33.00     11.88 o
 -24   0  12       95.04       80.53     15.18 o
 -22   0  12      316.93      334.65     26.40 o
 -20   0  12       43.51       26.40     17.82 o
 -18   0  12      207.92      242.24     32.34 o
 -16   0  12      462.42      535.31     34.98 o
 -14   0  12      197.61      213.20     27.06 o
 -12   0  12      166.76      173.60     15.84 o
 -10   0  12      361.12      441.58     27.06 o
  -8   0  12      239.00      244.22     17.82 o
  -6   0  12       56.66       67.33     11.88 o
  -4   0  12       76.92       95.05     12.54 o
  -2   0  12     2764.46     3071.95     91.09 o
   0   0  12       12.49       26.40     13.20 o
   2   0  12     4039.18     4471.95    133.33 o
   4   0  12      266.97      323.43     18.48 o
   6   0  12        0.93       -6.60      7.92 o
   8   0  12        0.48        6.60     13.20 o
  10   0  12      125.65      141.25     18.48 o
  12   0  12       12.03        9.24     11.88 o
  14   0  12       13.15       -3.30     16.50 o
  16   0  12       65.11       51.49     17.16 o
  18   0  12      109.62      131.35     25.08 o
  20   0  12       13.18      -11.22     21.78 o
 -29   1  12       58.65       41.06     11.64 o
 -27   1  12        1.84        4.39     18.15 o
 -25   1  12      812.99      968.90     45.87 o
 -23   1  12        4.31        9.92      9.30 o
 -21   1  12      444.43      471.43     22.10 o
 -19   1  12        1.11       -0.17     15.84 o
 -17   1  12        1.51       24.95     20.13 o
 -15   1  12        2.80       -9.50      9.50 o
 -13   1  12        0.00       -3.15      7.80 o
 -11   1  12       17.43       17.58      6.60 o
  -9   1  12       97.70       91.47      8.63 o
  -7   1  12        1.91        3.96      5.60 o
  -5   1  12        8.88        6.68      5.54 o
  -3   1  12        7.44        6.08      5.35 o
  -1   1  12        6.32       13.86      6.93 o
   1   1  12      138.62      124.79     18.15 o
   3   1  12        4.47       -4.29      6.48 o
   5   1  12       47.47       35.48      6.82 o
   7   1  12       21.78       27.22      6.66 o
   9   1  12        1.46       -6.73      8.36 o
  11   1  12      252.78      265.19     27.39 o
  13   1  12      400.36      456.54     21.33 o
  15   1  12       60.53       54.87     17.49 o
  17   1  12        1.99       14.55      9.83 o
  19   1  12       20.25       24.21     11.88 o
 -28   2  12        0.00        2.47      8.54 o
 -26   2  12        0.04        2.60      7.30 o
 -24   2  12       35.62       34.38     10.14 o
 -22   2  12      101.09       65.76     11.23 o
 -20   2  12       10.11       26.15      9.50 o
 -18   2  12      127.15      131.38     19.14 o
 -16   2  12       47.65       37.60      9.50 o
 -14   2  12        0.41        2.54      8.54 o
 -12   2  12       38.22       27.39      9.02 o
 -10   2  12      138.67      166.82      9.96 o
  -8   2  12      279.32      311.72     20.79 o
  -6   2  12      155.13      169.03     10.94 o
  -4   2  12      253.74      259.20     12.54 o
  -2   2  12      689.73      704.75     22.27 o
   0   2  12        0.37       -9.24     11.55 o
   2   2  12       35.96       51.04     10.89 o
   4   2  12       84.34       86.59      9.33 o
   6   2  12        3.83        5.39      6.96 o
   8   2  12        2.75        1.28      7.77 o
  10   2  12       45.48       35.61      9.68 o
  12   2  12       92.21       67.96     17.16 o
  14   2  12        1.95        2.29      9.39 o
  16   2  12        8.76       27.26      9.39 o
  18   2  12        9.11       14.29      9.59 o
 -27   3  12        0.99      -10.64     13.29 o
 -25   3  12        8.34       15.17     15.51 o
 -23   3  12        0.08       -5.80      7.26 o
 -21   3  12        2.46       -1.01     15.18 o
 -19   3  12        2.78      -11.51     25.08 o
 -17   3  12        6.61       -5.24      9.24 o
 -15   3  12      105.10      101.39     19.80 o
 -13   3  12       86.91       61.84     22.44 o
 -11   3  12      313.45      301.79     16.79 o
  -9   3  12      663.97      766.61     26.15 o
  -7   3  12     1123.03     1221.83     40.26 o
  -5   3  12      407.40      380.74     14.65 o
  -3   3  12        3.02       -2.00     11.55 o
  -1   3  12      762.25      796.38     36.30 o
   1   3  12       61.64       62.70      8.72 o
   3   3  12       47.08       50.24      8.06 o
   5   3  12        7.01        9.97     20.46 o
   7   3  12       40.37       32.42     12.87 o
   9   3  12       41.73       34.83      7.44 o
  11   3  12        4.05        3.64      8.16 o
  13   3  12        5.45        5.30     15.51 o
  15   3  12       13.31        3.06     10.56 o
  17   3  12        5.13       -3.47     13.83 o
 -22   4  12       27.04       29.94      8.91 o
 -20   4  12        0.56        2.05      5.20 o
 -18   4  12      108.44      104.30     10.36 o
 -16   4  12       14.33       19.40     10.56 o
 -14   4  12      227.62      232.58     12.02 o
 -12   4  12        1.47        3.24      5.56 o
  -8   4  12      102.19       78.74     22.77 o
  -6   4  12       26.93       15.51      6.55 o
  -4   4  12        8.18       -1.29     11.55 o
  -2   4  12       11.27       11.39      5.94 o
   0   4  12      197.51      202.99     11.84 o
   2   4  12       41.70       39.16      7.57 o
   4   4  12        1.98        5.28      5.60 o
   6   4  12        0.99       -4.72      5.60 o
   8   4  12        3.61       10.52     13.53 o
  10   4  12        0.12       -0.47     10.56 o
  12   4  12        2.83       -1.02      9.90 o
 -17   5  12        1.33        1.21      4.55 o
 -13   5  12        0.54       -3.96      3.96 o
 -11   5  12        0.07        0.61      1.97 o
  -7   5  12        5.21      -20.00     20.00 o
  -3   5  12        5.65       -3.30      6.60 o
  -1   5  12        9.58        1.45      5.66 o
   1   5  12        1.94        0.24      3.99 o
   3   5  12        1.08        6.08      4.42 o
   5   5  12       15.21       13.86      4.75 o
   7   5  12        0.85        3.04      9.57 o
 -29   1  13       28.70        8.04     11.16 o
 -27   1  13       44.54       41.18     12.97 o
 -25   1  13      236.92      266.16     18.18 o
 -23   1  13       95.58      103.17     11.17 o
 -21   1  13       45.20       46.11     11.68 o
 -19   1  13       11.32       -7.73      9.09 o
 -17   1  13       13.40       14.77     16.17 o
 -15   1  13      547.62      634.87     31.35 o
 -13   1  13       26.52       33.42     19.80 o
 -11   1  13      231.19      217.01     12.53 o
  -9   1  13        7.33        7.26      7.69 o
  -7   1  13       40.18       35.12      8.79 o
  -5   1  13        4.34       14.19      7.47 o
  -3   1  13        9.31        2.91      6.76 o
  -1   1  13      208.06      187.38     10.90 o
   1   1  13       65.32       60.68      8.16 o
   3   1  13        4.93        7.96      6.95 o
   5   1  13       80.74       60.79     10.27 o
   7   1  13      172.59      179.22     13.63 o
   9   1  13        6.21       13.69      8.83 o
  11   1  13        3.89        4.22      9.39 o
  13   1  13       63.42       74.60     15.18 o
  15   1  13       25.27       29.04     10.94 o
  17   1  13        2.65       -7.08     19.47 o
 -28   2  13        6.44        0.56     12.03 o
 -26   2  13        0.64       -5.38      9.20 o
 -24   2  13       21.53       11.94      8.91 o
 -22   2  13      293.35      317.17     20.07 o
 -20   2  13       12.25        1.28      7.95 o
 -18   2  13       56.52       63.05     16.02 o
 -16   2  13       19.92       15.28     10.89 o
 -14   2  13       80.91       81.93     11.38 o
 -12   2  13       38.84       40.45     11.27 o
 -10   2  13       24.74       25.83     14.52 o
  -8   2  13       26.98       22.29      9.67 o
  -6   2  13       94.66       95.93      9.20 o
  -4   2  13       31.63       21.83      6.82 o
  -2   2  13        9.41       12.54      6.01 o
   0   2  13       27.31        9.08      7.29 o
   2   2  13        3.30       -3.96      6.53 o
   4   2  13       20.10       36.98     13.53 o
   6   2  13        0.94       -3.30     11.22 o
   8   2  13       72.32       83.66     20.79 o
  10   2  13        0.12        7.49      8.29 o
  12   2  13       20.46       33.31     21.78 o
  14   2  13        1.28        3.96     11.42 o
  16   2  13        0.17        7.86      9.67 o
 -25   3  13        1.90        4.47     10.14 o
 -23   3  13        3.19       -2.22      9.77 o
 -21   3  13       27.69       -0.35     16.83 o
 -19   3  13       47.73       48.13      8.86 o
 -17   3  13        1.19       -1.60      5.96 o
 -15   3  13        4.76        0.94     11.23 o
 -13   3  13      171.66      178.33     22.77 o
 -11   3  13       13.66        6.67     12.54 o
  -9   3  13      163.95      159.99     14.39 o
  -7   3  13      249.86      279.07     14.18 o
  -5   3  13      425.35      477.55     17.03 o
  -3   3  13      225.46      184.11     13.76 o
  -1   3  13      172.63      154.42     11.43 o
   1   3  13      162.04      169.35     11.20 o
   3   3  13       15.50       15.14      6.47 o
   5   3  13      348.86      348.43     19.07 o
   7   3  13        0.52       -0.50      7.57 o
   9   3  13      287.78      299.57     17.82 o
  11   3  13        2.37        8.67     10.96 o
  13   3  13        4.00       11.41     10.49 o
 -20   4  13        4.35       11.22     10.56 o
 -18   4  13       54.45       38.85     23.10 o
 -16   4  13        7.85       -1.32     18.48 o
 -14   4  13      125.67      142.64     48.51 o
 -12   4  13       11.95       13.29     11.22 o
 -10   4  13        1.87       -7.02     16.50 o
  -8   4  13       17.04        6.34      8.42 o
  -6   4  13       35.41       37.48     19.80 o
  -4   4  13        6.05        1.02      8.91 o
  -2   4  13       10.14       -7.03     11.88 o
   0   4  13       26.79       15.47      7.29 o
   2   4  13       36.84       36.61      8.40 o
   4   4  13       66.46       44.82     10.13 o
   6   4  13        3.94        2.11      8.16 o
   8   4  13        2.41       -1.91      8.91 o
  10   4  13        0.36        2.10      7.77 o
 -13   5  13        0.53        4.21      6.60 o
 -11   5  13       13.68       18.78      5.28 o
  -1   5  13        2.67        2.64      4.62 o
   1   5  13       45.69       38.62      6.19 o
   3   5  13        3.44        5.74      6.01 o
 -28   0  14       28.15       17.82     13.20 o
 -26   0  14       18.79       23.10     14.52 o
 -24   0  14        2.61        7.26     15.84 o
 -22   0  14        1.87        0.00     17.82 o
 -20   0  14       22.15      -12.54     19.80 o
 -18   0  14       22.96       29.70     13.86 o
 -16   0  14       14.60        0.00     14.52 o
 -14   0  14      113.89      103.63     12.54 o
 -12   0  14      335.90      343.89     22.44 o
 -10   0  14       34.44       27.06     11.22 o
  -8   0  14       87.85       66.01     14.52 o
  -6   0  14        0.43        9.24     12.54 o
  -4   0  14        8.87        1.32     11.22 o
  -2   0  14      127.29      118.15     16.50 o
   0   0  14      337.96      368.32     23.76 o
   2   0  14       83.56       64.03     13.20 o
   4   0  14       24.45       34.32     14.52 o
   6   0  14       11.75        3.96     15.84 o
   8   0  14      454.83      501.65     30.36 o
  10   0  14        0.07       25.74     14.52 o
  12   0  14     2379.24     3083.83    130.69 o
  14   0  14       75.95       46.20     17.16 o
  16   0  14      283.23      306.93     30.36 o
 -27   1  14        0.06      -10.29     12.50 o
 -25   1  14       14.36       25.10     11.43 o
 -23   1  14      110.22      116.03     16.17 o
 -21   1  14       25.52       -0.96     11.88 o
 -19   1  14        2.71       17.63     12.67 o
 -17   1  14        0.46        7.28     13.30 o
 -15   1  14      152.78      125.81     14.18 o
 -13   1  14       10.16        7.26      8.40 o
 -11   1  14      648.24      743.33     26.73 o
  -9   1  14        0.27       11.80      9.02 o
  -7   1  14      107.35      117.83     18.48 o
  -5   1  14        1.25        3.56      6.48 o
  -3   1  14        6.08       -4.06      6.29 o
  -1   1  14       25.19       25.37     17.49 o
   1   1  14       20.61       23.69      8.55 o
   3   1  14       47.59       56.10      9.90 o
   5   1  14       46.18       56.43     16.17 o
   7   1  14       16.81       16.60     11.88 o
   9   1  14        4.58       -9.24      9.24 o
  11   1  14       84.23       65.75     12.85 o
  13   1  14        3.65      -16.17     16.17 o
  15   1  14       42.09       37.58     11.89 o
 -26   2  14       41.71       33.04     26.07 o
 -24   2  14      115.80       78.59     11.27 o
 -22   2  14       48.01       51.78     12.20 o
 -20   2  14      170.33      176.02     15.61 o
 -18   2  14        8.13       -7.76     23.10 o
 -16   2  14       13.56       -2.87     13.39 o
 -14   2  14        5.05       -8.58      8.58 o
 -12   2  14      308.26      330.45     44.55 o
 -10   2  14        7.48       -1.79      8.25 o
  -8   2  14     1119.56     1308.43     47.85 o
  -6   2  14       23.81       18.18      9.09 o
  -4   2  14       66.27       61.30      9.56 o
  -2   2  14        0.19        2.11      7.89 o
   0   2  14        4.07       18.58      7.92 o
   2   2  14        8.84        9.08      7.92 o
   4   2  14        0.18       -8.58      9.90 o
   6   2  14       15.09       -7.83     12.21 o
   8   2  14       23.61        3.54     10.56 o
  10   2  14        7.66       -9.87      9.98 o
  12   2  14        0.07        4.69     12.19 o
  14   2  14        1.34       19.42     14.52 o
 -23   3  14        3.11       10.96     10.15 o
 -21   3  14        8.43       -8.55     10.46 o
 -19   3  14        4.59        1.42     17.16 o
 -17   3  14       18.71       20.04      7.83 o
 -15   3  14       70.60       49.04     17.16 o
 -13   3  14       36.77       33.29     11.09 o
 -11   3  14        2.63        3.15      9.57 o
  -9   3  14       89.31       85.09      9.98 o
  -7   3  14       20.85       17.19      6.48 o
  -5   3  14       49.00       22.66     22.44 o
  -3   3  14        4.48        4.97      9.02 o
  -1   3  14       33.71       13.18      6.48 o
   1   3  14       83.03       77.77     11.09 o
   3   3  14      180.76      171.83     13.72 o
   5   3  14        0.53        2.30      7.39 o
   7   3  14       13.18       -7.61      7.61 o
   9   3  14       29.06       13.20     10.14 o
  11   3  14        0.50      -13.53     13.53 o
 -18   4  14      135.02      141.09     14.19 o
 -16   4  14        3.87       -3.35     16.50 o
 -14   4  14       93.44      120.19     12.72 o
 -12   4  14       43.21       55.73     15.51 o
 -10   4  14        0.81      -18.65     33.33 o
  -8   4  14      210.46      218.81     22.11 o
  -6   4  14       53.50       50.41     19.80 o
  -4   4  14      509.70      563.21     24.26 o
  -2   4  14        5.90       -2.77      5.49 o
   0   4  14      145.88      125.11     11.64 o
   2   4  14        4.16        0.35      8.58 o
   4   4  14        0.75        8.98      9.30 o
   6   4  14       23.90       10.30     18.48 o
 -25   1  15       16.42       13.99      9.77 o
 -23   1  15        0.19       -2.12     11.09 o
 -21   1  15       36.14       23.20     12.67 o
 -19   1  15       40.52       41.90     14.45 o
 -17   1  15        5.69       -1.98     12.08 o
 -15   1  15      191.16      166.72     16.10 o
 -13   1  15       59.78       52.26      9.02 o
 -11   1  15        0.19       -1.24      9.36 o
  -9   1  15        1.88        1.05     14.19 o
  -7   1  15        0.49        7.38      6.48 o
  -5   1  15        5.23        5.32      6.95 o
  -3   1  15        0.47       -7.51      9.02 o
  -1   1  15      256.58      267.03     14.23 o
   1   1  15        0.38       -3.04      7.69 o
   3   1  15       87.74       65.82     26.40 o
   5   1  15       27.85       40.16      8.72 o
   7   1  15        1.91        5.94      9.24 o
   9   1  15       32.73       19.90      9.57 o
  11   1  15       20.87       18.16     10.61 o
  13   1  15       76.62       86.53     27.39 o
 -24   2  15      252.40      263.72     26.73 o
 -22   2  15        4.35       -4.32      9.17 o
 -20   2  15        0.09        5.37     12.54 o
 -18   2  15       15.79       -3.01     32.34 o
 -16   2  15        2.03        2.39     10.94 o
 -14   2  15       18.70       16.65     10.80 o
 -12   2  15      642.62      705.16     24.72 o
 -10   2  15      250.67      239.66     15.16 o
  -8   2  15      858.63     1120.26     33.31 o
  -6   2  15      115.15       95.21     17.82 o
  -4   2  15       18.96       14.31      7.13 o
  -2   2  15       17.60       26.10     10.03 o
   0   2  15        8.68        5.94      7.47 o
   2   2  15        3.90        4.62      7.93 o
   4   2  15        0.95       -0.17     11.09 o
   6   2  15        1.31        2.08      9.68 o
   8   2  15        0.40       21.86     10.31 o
  10   2  15       20.07        5.99      9.96 o
 -21   3  15        0.08       -3.82     11.97 o
 -19   3  15        2.52      -20.71     35.64 o
 -17   3  15        0.27        1.49     11.22 o
 -15   3  15        3.26       25.97     37.29 o
 -13   3  15       20.91       21.56     25.41 o
 -11   3  15       84.77       73.76     27.72 o
  -9   3  15       70.56       72.61     10.43 o
  -7   3  15      180.09      185.47     15.32 o
  -5   3  15      341.69      346.13     36.63 o
  -3   3  15       16.58       10.75      9.90 o
  -1   3  15      139.94      104.51     30.69 o
   1   3  15       59.99       48.44     18.81 o
   3   3  15       34.79       18.19     16.17 o
   5   3  15       52.63       62.01     14.19 o
   7   3  15       35.23       35.60     12.02 o
 -14   4  15        0.26        1.52      8.01 o
 -12   4  15        2.24        3.96     17.16 o
 -10   4  15       17.98       24.36     10.27 o
  -8   4  15      200.13      189.92     15.23 o
  -6   4  15       25.01       13.41      8.08 o
  -4   4  15      647.02      735.00     26.29 o
  -2   4  15       13.49       29.55     10.03 o
   0   4  15       97.44       56.55      9.49 o
   2   4  15        3.21       -6.88      6.88 o
 -24   0  16        5.12       -7.92     23.76 o
 -22   0  16        0.65       37.62     27.72 o
 -20   0  16       10.17       54.13     21.78 o
 -18   0  16       29.98       -3.30     24.42 o
 -16   0  16       22.81       32.34     25.74 o
 -14   0  16        2.64        3.96     12.54 o
 -12   0  16       27.96       29.04     13.20 o
 -10   0  16        1.98       15.18     11.22 o
  -8   0  16        8.74       12.54     11.88 o
  -6   0  16        0.51        5.28     14.52 o
  -4   0  16       45.88       11.88     14.52 o
  -2   0  16      126.50       89.77     17.82 o
   0   0  16       61.67       48.84     17.16 o
   2   0  16      107.98       73.27     19.14 o
   4   0  16       15.88       -3.30     11.22 o
   6   0  16        8.67       -5.28     17.82 o
   8   0  16      261.07      296.37     28.38 o
  10   0  16      237.90      234.98     28.38 o
 -23   1  16        3.50       21.04     14.23 o
 -21   1  16      123.60      149.57     67.33 o
 -19   1  16        0.17       10.19     18.86 o
 -17   1  16        0.90      -13.29     13.29 o
 -15   1  16        5.26       22.70     13.04 o
 -13   1  16       39.20       11.93     12.87 o
 -11   1  16       54.63       68.53     12.50 o
  -9   1  16        4.36       -5.62     10.87 o
  -7   1  16       27.09       18.62      9.67 o
  -5   1  16      174.59      188.74     29.04 o
  -3   1  16        0.05       -9.77      9.77 o
  -1   1  16      242.48      228.11     15.59 o
   1   1  16        7.60        9.66      8.72 o
   3   1  16       26.58        2.30      9.56 o
   5   1  16        0.16       -8.49      8.49 o
   7   1  16        2.96       -9.49      9.49 o
   9   1  16       11.72      -12.03     12.03 o
 -20   2  16       23.59        4.53     17.16 o
 -18   2  16        6.73       19.35     20.13 o
 -16   2  16       47.53       27.41     19.42 o
 -14   2  16       27.97       13.25     10.89 o
 -12   2  16      255.39      257.67     15.32 o
 -10   2  16      429.36      491.07     23.58 o
  -8   2  16      283.64      306.56     26.73 o
  -6   2  16      148.55      133.69     13.44 o
  -4   2  16       39.44       28.42      9.30 o
  -2   2  16        8.57       -0.89      9.49 o
   0   2  16        5.98        5.28      8.55 o
   2   2  16       95.24      103.49     12.50 o
   4   2  16        0.20        1.53      8.55 o
   6   2  16       31.10       46.96     12.61 o
   8   2  16        1.55        3.83     10.43 o
 -17   3  16        0.41      -16.50     21.12 o
 -15   3  16        9.93       15.33     10.56 o
 -13   3  16        0.26        2.65     14.87 o
 -11   3  16       19.15       24.28     14.52 o
  -9   3  16        4.73       -3.74      9.56 o
  -7   3  16        0.33        4.97      8.72 o
  -5   3  16       30.62        5.19      9.50 o
  -3   3  16      109.83       87.46     27.06 o
  -1   3  16       16.63       -2.31      8.87 o
   1   3  16        1.58        0.13      7.69 o
   3   3  16        5.08        0.35      9.28 o
 -19   1  17       41.23       78.55     27.07 o
 -17   1  17        7.74       28.59     14.65 o
 -15   1  17        0.15        6.63     16.32 o
 -13   1  17        0.56       23.14     12.31 o
 -11   1  17       19.15        8.41     25.41 o
  -9   1  17        0.04       -9.77      9.77 o
  -7   1  17       23.71       -6.94     11.64 o
  -5   1  17        0.42       -0.46     10.70 o
  -3   1  17       32.27       34.15     11.43 o
  -1   1  17      102.78       94.69     14.94 o
   1   1  17       33.26       18.17      9.77 o
   3   1  17       27.33       18.78     11.17 o
   5   1  17        2.60       15.68     10.49 o
 -18   2  17       24.98       39.30     18.31 o
 -16   2  17       10.43       18.38     18.86 o
 -14   2  17      147.45      130.98     41.58 o
 -12   2  17        9.02       26.35      9.49 o
 -10   2  17        7.05       15.51     10.27 o
  -8   2  17        5.47       18.38     11.88 o
  -6   2  17        5.68       14.52     28.71 o
  -4   2  17       25.41       27.78     10.70 o
  -2   2  17       24.55       -0.46      9.20 o
   0   2  17        6.13       22.55      9.49 o
   2   2  17       41.58       47.39     11.42 o
 -11   3  17        9.46       13.20     18.48 o
  -9   3  17        3.27       -0.89      8.72 o
  -7   3  17        0.00       -2.04      8.36 o
  -5   3  17        0.30       19.13     23.43 o
  -3   3  17        0.01       17.16     13.20 o
 -16   0  18        0.01      -24.42     29.70 o
 -14   0  18        1.84       15.18     13.20 o
 -12   0  18        0.08        1.98     15.84 o
 -10   0  18       77.31       96.37     23.10 o
  -8   0  18        0.07       -0.66     13.20 o
  -6   0  18        2.09       17.16     18.48 o
  -4   0  18        0.12       20.46     17.82 o
  -2   0  18        0.69       13.20     17.82 o
   0   0  18        8.66       11.22     14.52 o
 -15   1  18       86.44       55.62     20.30 o
 -13   1  18       28.84       18.67     13.29 o
 -11   1  18      534.97      577.99     26.60 o
  -9   1  18       26.08       11.64      9.64 o
  -7   1  18      171.02      150.05     15.32 o
  -5   1  18       21.92        7.45     11.09 o
  -3   1  18        0.18       -4.67     11.22 o
  -1   1  18        2.22       10.43     25.08 o
 -10   2  18       10.92      -17.58     22.11 o
  -8   2  18       40.54       51.74     15.85 o
  -6   2  18        6.11       12.18     10.26 o
 
